# Supplementary material for: N-(4-Nitro­phen­yl)cinnamamide
Source: Acta Crystallogr Sect E Struct Rep Online. 2009 Aug 8;65(Pt 9):o2068. doi: 10.1107/S1600536809030049 (PMC2969994; doi:10.1107/S1600536809030049)
Supplement: Supplementary file 2 [file e-65-o2068-Isup2.hkl]

#
# h,k,l, Fc-squared, Fo-squared, sigma(Fo-squared) and status flag
#
data_I
_shelx_title ' Compound X'
_shelx_refln_list_code          4
_shelx_F_calc_maximum       96.35
_exptl_crystal_F_000       560.00
_reflns_d_resolution_high  0.7720
 
loop_
 _symmetry_equiv_pos_as_xyz
 'x, y, z'
 '-x, y+1/2, -z+1/2'
 '-x, -y, -z'
 'x, -y-1/2, z-1/2'
 
_cell_length_a     5.9030
_cell_length_b    15.0500
_cell_length_c    14.3880
_cell_angle_alpha  90.000
_cell_angle_beta   95.380
_cell_angle_gamma  90.000
 
_shelx_F_squared_multiplier     1.000
 
loop_
 _refln_index_h
 _refln_index_k
 _refln_index_l
 _refln_F_squared_calc
 _refln_F_squared_meas
 _refln_F_squared_sigma
 _refln_observed_status
   2   0   0      140.98      134.54      2.23 o
   3   0   0        8.63       10.46      1.03 o
   4   0   0       39.76       46.58      1.76 o
   5   0   0      455.63      461.63      7.63 o
   6   0   0      288.59      308.75      9.88 o
   7   0   0        3.82        4.21      5.15 o
   2   1   0      368.02      372.63      3.51 o
   3   1   0      826.24      863.23      8.08 o
   4   1   0      241.95      235.38      3.00 o
   5   1   0        5.78        8.11      1.51 o
   6   1   0      117.34      110.94      4.05 o
   7   1   0        0.01        5.07      6.49 o
   1   2   0      529.25      482.25      6.95 o
   2   2   0     2881.73     2747.03     22.98 o
   3   2   0      124.30      129.02      1.72 o
   4   2   0      125.68      116.35      4.24 o
   5   2   0       88.24       82.93      2.04 o
   6   2   0      256.48      249.43      6.13 o
   7   2   0        2.93        9.04      4.37 o
   1   3   0      158.50      130.09      1.60 o
   2   3   0       75.61       89.29      1.16 o
   3   3   0        3.71        2.79      1.09 o
   4   3   0       49.44       48.55      1.49 o
   5   3   0      388.55      417.81      5.26 o
   6   3   0        2.79        9.96      3.74 o
   7   3   0       22.95       14.97      4.46 o
   0   4   0       62.19       60.92      1.61 o
   1   4   0      481.18      427.39      4.66 o
   2   4   0      476.91      524.24      6.03 o
   3   4   0        6.20        3.34      1.00 o
   4   4   0      444.48      447.95      5.35 o
   5   4   0      293.07      297.75      4.08 o
   6   4   0        6.65        4.51      4.36 o
   7   4   0        4.93       -0.33      9.91 o
   1   5   0      327.91      330.44      3.82 o
   2   5   0       59.86       68.70      2.23 o
   3   5   0      120.66      141.59      2.52 o
   4   5   0      135.05      130.99      2.81 o
   5   5   0      105.10      106.23      3.56 o
   6   5   0      138.76      133.82      5.09 o
   7   5   0       21.68       24.21      5.20 o
   0   6   0     3887.06     3794.66     54.62 o
   1   6   0      456.08      395.98      4.60 o
   2   6   0      480.60      543.59      5.81 o
   3   6   0        0.94       -0.97      1.24 o
   4   6   0        2.59        2.80      1.71 o
   5   6   0        1.26        3.06      2.53 o
   6   6   0       58.81       50.27      4.37 o
   7   6   0        5.68       10.40      5.12 o
   1   7   0       45.69       53.48      1.30 o
   2   7   0        0.40       -0.97      0.65 o
   3   7   0       92.28       90.33      2.30 o
   4   7   0       30.65       33.04      2.47 o
   5   7   0       99.36       87.03      6.03 o
   6   7   0        9.98        5.99      4.02 o
   7   7   0       11.68        6.86      6.18 o
   0   8   0      167.91      164.47      6.87 o
   1   8   0      166.52      188.59      2.58 o
   2   8   0      129.45      125.66      2.29 o
   3   8   0      233.93      225.39      4.05 o
   4   8   0      367.25      376.44      9.54 o
   5   8   0       23.96       26.99      4.22 o
   6   8   0      120.62      137.10      7.01 o
   1   9   0      226.88      221.93      3.04 o
   2   9   0       15.67       15.66      1.34 o
   3   9   0      543.57      554.42      6.84 o
   4   9   0      543.30      554.00     11.11 o
   5   9   0       38.34       33.65      5.13 o
   6   9   0        9.07       -3.85      5.17 o
   0  10   0      232.31      245.28      5.27 o
   1  10   0       67.33       61.84      1.68 o
   2  10   0       89.37       79.80      2.55 o
   3  10   0      919.56      911.27     11.59 o
   4  10   0       80.45       93.88      4.22 o
   5  10   0       14.14       17.89      4.29 o
   6  10   0       25.28       30.20      7.82 o
   1  11   0      300.60      311.28      4.85 o
   2  11   0      150.03      150.20      2.91 o
   3  11   0      626.98      657.41      8.99 o
   4  11   0        6.54        0.67      3.33 o
   5  11   0       74.91       89.30      5.77 o
   6  11   0        0.92       -2.86     12.96 o
   0  12   0      246.28      241.43      5.92 o
   1  12   0     1112.80     1154.66     16.17 o
   2  12   0      244.92      258.75      4.48 o
   3  12   0        1.02       -0.80      1.44 o
   4  12   0       36.59       26.54      3.91 o
   5  12   0       44.07       46.33      4.82 o
   6  12   0        4.86        6.85      7.18 o
   1  13   0       24.52       31.85      2.84 o
   2  13   0     1123.86     1137.83     14.67 o
   3  13   0       71.56       76.42      2.68 o
   4  13   0       67.84       63.18      6.02 o
   5  13   0        1.57        4.11      5.34 o
   0  14   0      132.67      104.11      6.77 o
   1  14   0      314.85      273.32      8.17 o
   2  14   0        0.62       -0.22      2.31 o
   3  14   0       22.82       19.11      2.61 o
   4  14   0       10.30        7.38      5.14 o
   5  14   0       14.69       14.23      5.37 o
   1  15   0        3.41       -3.57      2.51 o
   2  15   0       10.46        0.15      2.53 o
   3  15   0       16.08       14.16      3.02 o
   4  15   0        6.20       -4.54      7.22 o
   0  16   0       22.15       27.62      4.49 o
   1  16   0        1.00       -4.54      3.02 o
   2  16   0        0.04       -3.43      3.11 o
   3  16   0      106.10      115.18      5.51 o
   4  16   0        0.97        1.73      6.78 o
   1  17   0       23.87       25.68      4.71 o
   2  17   0       47.38       52.51      5.21 o
   3  17   0        2.70        1.06      7.83 o
   0  18   0       56.96       65.15      6.93 o
   1  18   0       16.82       28.65      3.85 o
   2  18   0       11.47       14.15      4.02 o
   1  19   0        0.88        2.92      5.09 o
  -7   1   1        0.05        1.35      4.04 o
  -6   1   1      124.57      125.18      4.03 o
  -5   1   1      215.20      207.14      3.38 o
  -4   1   1      113.59      125.09      1.94 o
  -3   1   1      367.20      360.71      3.59 o
  -2   1   1      146.22      153.46      1.66 o
  -1   1   1      954.43      286.24    228.38 o
   1   1   1     5426.85     4926.46     59.08 o
   2   1   1      333.39      314.61      3.18 o
   3   1   1     1362.39     1384.08     11.59 o
   4   1   1      492.52      506.59      4.96 o
   5   1   1      218.68      217.01      4.87 o
   6   1   1      179.34      167.55      4.91 o
   7   1   1       16.94       15.47      7.81 o
  -7   2   1        2.06        3.55      7.60 o
  -6   2   1       72.54       75.89      3.32 o
  -5   2   1       31.89       32.22      1.55 o
  -4   2   1       18.29       17.23      0.98 o
  -3   2   1      734.46      733.91      6.68 o
  -2   2   1        0.00        0.59      0.80 o
  -1   2   1     2487.16     2245.71     35.18 o
   0   2   1       43.92       14.86      8.74 o
   1   2   1      615.79      534.37      9.72 o
   2   2   1        7.92        7.80      0.69 o
   3   2   1      660.24      706.77      6.66 o
   4   2   1       14.29       11.34      1.11 o
   5   2   1       37.55       35.08      1.63 o
   6   2   1       56.21       42.52      4.01 o
   7   2   1        1.22       -2.09      4.24 o
  -7   3   1       24.65       28.75      5.43 o
  -6   3   1       57.00       51.72      3.03 o
  -5   3   1      329.49      337.64      5.94 o
  -4   3   1       24.80       22.75      1.75 o
  -3   3   1      306.32      343.37      3.62 o
  -2   3   1      480.98      494.93      4.88 o
  -1   3   1       56.35       60.48      1.67 o
   0   3   1     1391.30     1191.53     14.96 o
   1   3   1     1162.85     1112.77      9.86 o
   2   3   1     1618.74     1655.54     15.66 o
   3   3   1      183.04      170.64      4.35 o
   4   3   1      336.62      330.60      3.64 o
   5   3   1      141.55      127.62      2.34 o
   6   3   1       38.74       29.56      3.35 o
   7   3   1       57.94       74.38      6.47 o
  -7   4   1        0.20       -3.20      5.69 o
  -6   4   1      114.26      115.26      3.78 o
  -5   4   1      176.36      156.08      2.68 o
  -4   4   1        2.48        1.96      0.83 o
  -3   4   1     1179.74     1180.55     10.31 o
  -2   4   1     2875.05     2987.12     29.34 o
  -1   4   1     3655.78     3307.60     35.39 o
   0   4   1      938.98      846.92      8.91 o
   1   4   1      109.16       91.63      1.31 o
   2   4   1       55.05       59.02      1.92 o
   3   4   1      636.06      733.00      8.34 o
   4   4   1      150.30      151.70      2.91 o
   5   4   1      971.51     1024.92     14.41 o
   6   4   1        0.94       -3.27      4.20 o
   7   4   1       25.18       21.81      5.02 o
  -7   5   1        4.93       14.42      9.90 o
  -6   5   1      251.71      254.11      6.84 o
  -5   5   1      119.57      119.60      2.33 o
  -4   5   1      233.84      242.00      2.96 o
  -3   5   1      304.87      363.77      3.58 o
  -2   5   1       38.96       35.29      1.62 o
  -1   5   1     1192.81     1174.56     11.57 o
   0   5   1       34.85       39.11      0.90 o
   1   5   1      212.11      210.15      2.64 o
   2   5   1      125.45      117.83      2.16 o
   3   5   1      152.77      179.08      2.89 o
   4   5   1       16.81       16.05      1.67 o
   5   5   1        3.84        4.92      2.31 o
   6   5   1        2.17       -4.87      3.25 o
   7   5   1       13.82       14.27      5.32 o
  -7   6   1       27.14       24.09      7.46 o
  -6   6   1        5.31        3.77      3.91 o
  -5   6   1      109.67      113.58      5.19 o
  -4   6   1        1.20        1.45      1.56 o
  -3   6   1       28.91       24.55      2.28 o
  -2   6   1      452.48      487.62      8.07 o
  -1   6   1     1690.91     1699.16     16.47 o
   0   6   1      191.86      190.47      2.61 o
   1   6   1       14.25       16.22      1.06 o
   2   6   1      263.52      277.89      3.38 o
   3   6   1       92.64       89.96      2.75 o
   4   6   1        7.51        3.06      1.93 o
   5   6   1       18.66       15.82      2.49 o
   6   6   1        9.15        4.63      3.62 o
   7   6   1        4.32        5.38      6.02 o
  -7   7   1        4.12        5.79      6.24 o
  -6   7   1        6.20        2.72      4.33 o
  -5   7   1        0.13        1.56      2.48 o
  -4   7   1      356.40      359.57      6.02 o
  -3   7   1       25.50       32.51      0.94 o
  -2   7   1      108.17      102.37      2.15 o
  -1   7   1        3.88        8.00      0.86 o
   0   7   1      986.47     1061.56     11.58 o
   1   7   1      207.98      232.13      2.91 o
   2   7   1        5.39        6.56      0.66 o
   3   7   1       78.48       72.87      2.08 o
   4   7   1       40.25       39.21      3.94 o
   5   7   1       58.12       47.99      3.58 o
   6   7   1        0.17        1.27      6.04 o
   7   7   1        2.41       -1.45      5.11 o
  -6   8   1       54.31       55.71      8.39 o
  -5   8   1      231.76      241.69      6.13 o
  -4   8   1       93.18       94.91      3.24 o
  -3   8   1      294.72      296.16      3.86 o
  -2   8   1      324.37      303.08      5.18 o
  -1   8   1      290.66      286.59      4.03 o
   0   8   1      560.82      594.85      6.60 o
   1   8   1      264.27      277.26      3.39 o
   2   8   1       37.34       35.22      1.07 o
   3   8   1        1.05        0.40      1.66 o
   4   8   1     1034.96     1089.30     18.59 o
   5   8   1        0.17       -2.25      3.60 o
   6   8   1       38.71       45.79      5.43 o
  -6   9   1       10.07        4.32      8.81 o
  -5   9   1        3.29       -3.78      3.17 o
  -4   9   1      627.93      625.13     11.08 o
  -3   9   1        2.69        2.20      0.89 o
  -2   9   1       39.41       36.33      1.89 o
  -1   9   1      210.08      211.63      3.00 o
   0   9   1      104.72      108.11      2.09 o
   1   9   1        2.58        3.58      1.53 o
   2   9   1       15.53       13.44      1.48 o
   3   9   1      288.62      289.31      5.90 o
   4   9   1       15.35        9.06      2.79 o
   5   9   1        0.01        2.13      3.74 o
   6   9   1        1.33        6.43      5.27 o
  -6  10   1        1.81       -5.51      4.51 o
  -5  10   1       32.25       19.88      7.67 o
  -4  10   1      188.61      172.49      5.98 o
  -3  10   1      948.43      959.48     12.28 o
  -2  10   1     1618.42     1703.79     17.34 o
  -1  10   1        0.18        0.35      1.09 o
   0  10   1      251.21      259.58      4.02 o
   1  10   1      141.05      136.19      2.41 o
   2  10   1       45.55       42.54      1.87 o
   3  10   1      548.36      597.03     12.94 o
   4  10   1      257.13      254.61      8.59 o
   5  10   1       15.05       20.57      4.37 o
   6  10   1       25.58       22.82      5.29 o
  -6  11   1        0.59       -6.66      5.68 o
  -5  11   1        3.03        1.51      3.98 o
  -4  11   1       50.38       41.36      3.35 o
  -3  11   1      671.31      668.09     10.46 o
  -2  11   1        2.95        2.20      1.42 o
  -1  11   1       84.13       81.63      2.16 o
   0  11   1       59.32       57.44      1.90 o
   1  11   1      127.86      123.91      2.49 o
   2  11   1      726.15      764.09      9.01 o
   3  11   1        0.09       -1.75      1.17 o
   4  11   1        6.88        2.47      3.88 o
   5  11   1       53.32       53.48      6.60 o
   6  11   1        8.35       16.21      5.73 o
  -6  12   1        7.48       -2.18      8.24 o
  -5  12   1        3.99        0.31      4.75 o
  -4  12   1       83.85       62.31      5.41 o
  -3  12   1      130.93      130.40      3.42 o
  -2  12   1       95.03       92.82      3.45 o
  -1  12   1        0.00        1.46      1.54 o
   0  12   1      707.06      729.89     10.12 o
   1  12   1      380.71      386.73      5.76 o
   2  12   1       75.54       75.30      2.29 o
   3  12   1       16.99       11.79      2.29 o
   4  12   1       50.41       56.21      6.07 o
   5  12   1       33.06       31.56      6.80 o
  -5  13   1        3.01       -4.94      4.71 o
  -4  13   1        6.04       17.30      5.00 o
  -3  13   1       90.38       83.45      3.44 o
  -2  13   1       69.88       78.84      3.28 o
  -1  13   1      538.84      532.51     10.00 o
   0  13   1       35.99       33.77      4.09 o
   1  13   1       12.76       16.91      2.35 o
   2  13   1      101.62       89.57      4.05 o
   3  13   1        0.26       -0.54      1.99 o
   4  13   1        8.24        4.62      3.80 o
   5  13   1       20.08       26.83      5.99 o
  -5  14   1        0.18       10.43      5.86 o
  -4  14   1       24.05       26.26      5.83 o
  -3  14   1        0.02        0.02      2.92 o
  -2  14   1        3.51       -0.47      2.10 o
  -1  14   1       95.73       85.50      2.92 o
   0  14   1        2.86        5.38      2.07 o
   1  14   1        2.23        7.14      1.89 o
   2  14   1       30.13       28.66      3.13 o
   3  14   1        0.08        0.63      4.81 o
   4  14   1       15.16       14.87      5.68 o
   5  14   1        2.89       -0.82      6.74 o
  -4  15   1        7.41       10.79      6.09 o
  -3  15   1        0.24        7.61      3.26 o
  -2  15   1       35.16       35.93      3.54 o
  -1  15   1        1.22       -0.17      2.61 o
   0  15   1      148.90      128.97      8.61 o
   1  15   1       49.20       38.10      3.41 o
   2  15   1       26.08       25.24      4.72 o
   3  15   1        2.16       -1.50      3.11 o
   4  15   1       46.59       50.96      6.68 o
  -4  16   1       27.04       26.37      6.64 o
  -3  16   1       12.26       14.16      3.30 o
  -2  16   1       12.47        9.36      3.45 o
  -1  16   1       41.40       38.91      3.64 o
   0  16   1       42.23       47.86      3.39 o
   1  16   1        1.95        4.58      7.88 o
   2  16   1       53.94       50.31      4.53 o
   3  16   1        2.96        1.51      3.05 o
   4  16   1       31.81       28.70      6.48 o
  -3  17   1       63.90       62.24      8.41 o
  -2  17   1        2.16        2.76      5.71 o
  -1  17   1        2.12        9.22      3.44 o
   0  17   1       26.75       21.08      3.60 o
   1  17   1       18.15       22.79      7.76 o
   2  17   1       45.49       47.76      8.00 o
   3  17   1       36.70       44.10      9.75 o
  -2  18   1       17.20       10.83      3.81 o
  -1  18   1       18.45       26.09      4.27 o
   0  18   1       30.17       29.75      4.71 o
   1  18   1        0.30       -0.17      3.73 o
   2  18   1        1.13        2.32      8.60 o
  -1  19   1       66.87       62.48      5.72 o
   0  19   1        9.85       14.75      4.72 o
   1  19   1       64.35       62.47      7.25 o
  -7   0   2        9.06        6.25      5.36 o
  -6   0   2       49.57       37.16      4.09 o
  -5   0   2      765.74      810.30     22.95 o
  -4   0   2      164.49      172.84      3.74 o
  -3   0   2        1.06       -1.65      1.61 o
  -2   0   2     1089.01     1023.73     12.58 o
  -1   0   2       62.36       45.84      1.34 o
   1   0   2     1957.84     1795.01     23.64 o
   2   0   2        3.59        0.09      0.72 o
   3   0   2      710.36      799.07      9.83 o
   4   0   2     1558.27     1563.12     32.86 o
   5   0   2      106.56      111.96      3.11 o
   6   0   2        1.24        5.37      3.55 o
   7   0   2      212.38      225.00     13.83 o
  -7   1   2       24.77       23.68      5.94 o
  -6   1   2       28.49       35.67      6.60 o
  -5   1   2      209.03      224.03      4.52 o
  -4   1   2      143.00      143.97      2.25 o
  -3   1   2      255.99      280.42      4.08 o
  -2   1   2        0.68       -0.39      0.49 o
  -1   1   2      472.71      438.55      4.84 o
   1   1   2        2.80        3.41      0.53 o
   2   1   2      189.13      199.37      2.08 o
   3   1   2       33.96       34.66      0.88 o
   4   1   2       15.36       14.24      0.94 o
   5   1   2      189.72      181.75      3.49 o
   6   1   2        4.92        5.75      2.88 o
   7   1   2        6.79        9.74      3.53 o
  -7   2   2       62.12       67.23      4.58 o
  -6   2   2       33.11       36.11      3.75 o
  -5   2   2        7.50        8.11      1.32 o
  -4   2   2       60.72       67.56      1.49 o
  -3   2   2      164.07      168.04      2.20 o
  -2   2   2        1.37        1.81      0.97 o
  -1   2   2      248.71      218.06      3.37 o
   0   2   2      431.74      388.33      5.52 o
   1   2   2      459.56      445.73      4.30 o
   2   2   2       13.40       10.33      1.08 o
   3   2   2      455.24      505.07      5.15 o
   4   2   2        4.59        1.58      0.81 o
   5   2   2       71.35       83.07      2.73 o
   6   2   2      156.18      156.57      6.49 o
   7   2   2        6.66        7.48      9.17 o
  -7   3   2       10.61        9.46      3.46 o
  -6   3   2       56.06       47.56      4.10 o
  -5   3   2        3.42        2.96      2.44 o
  -4   3   2        0.26        1.38      1.16 o
  -3   3   2     1235.77     1258.82     14.30 o
  -2   3   2       74.35       73.12      1.26 o
  -1   3   2        0.87        1.51      0.50 o
   0   3   2      341.03      300.30      3.91 o
   1   3   2      495.25      471.25      4.47 o
   2   3   2     1978.30     2021.65     17.24 o
   3   3   2       12.32       12.85      0.70 o
   4   3   2        1.76        1.13      0.75 o
   5   3   2       11.46        5.54      1.11 o
   6   3   2       53.80       48.86      3.86 o
   7   3   2       22.53       40.91      4.93 o
  -7   4   2        0.22       -7.04      8.45 o
  -6   4   2        6.09        0.81      2.58 o
  -5   4   2      169.92      172.66      3.14 o
  -4   4   2      111.87      113.47      1.98 o
  -3   4   2      154.47      149.73      2.05 o
  -2   4   2      106.89      100.32      1.52 o
  -1   4   2       54.53       58.01      2.01 o
   0   4   2       76.99       84.23      1.26 o
   1   4   2      256.93      246.90      2.83 o
   2   4   2      205.68      197.51      2.69 o
   3   4   2      252.33      241.58      3.48 o
   4   4   2      378.70      368.60      5.37 o
   5   4   2        7.87        1.04      2.17 o
   6   4   2        0.37       -1.98      1.55 o
   7   4   2        0.01       -3.86      4.77 o
  -7   5   2        0.71       -7.33      8.77 o
  -6   5   2       69.65       68.60      3.14 o
  -5   5   2       20.57       20.80      2.51 o
  -4   5   2      167.10      167.15      2.58 o
  -3   5   2      636.46      634.93      6.28 o
  -2   5   2      185.93      207.53      2.48 o
  -1   5   2      128.06      112.18      2.11 o
   0   5   2      903.86      815.20      8.16 o
   1   5   2       46.88       57.74      1.13 o
   2   5   2      844.61      832.25     12.87 o
   3   5   2      169.66      147.10      2.65 o
   4   5   2       42.00       38.94      2.29 o
   5   5   2      110.81      108.91      4.56 o
   6   5   2       13.92       20.96      3.87 o
   7   5   2       12.25       10.78      7.69 o
  -7   6   2        0.04        5.88      5.13 o
  -6   6   2        5.94        0.44      3.77 o
  -5   6   2       56.84       57.02      3.69 o
  -4   6   2       18.56       16.49      1.07 o
  -3   6   2      494.16      552.33     11.53 o
  -2   6   2      928.99      946.16      9.74 o
  -1   6   2      500.34      542.02      6.04 o
   0   6   2      128.46      150.16      2.89 o
   1   6   2     3843.52     3869.85     34.96 o
   2   6   2     1749.95     1909.55     20.34 o
   3   6   2       28.16       30.05      1.44 o
   4   6   2      122.30      106.39      3.47 o
   5   6   2       23.63       21.43      7.17 o
   6   6   2        3.15        1.76      3.33 o
   7   6   2        7.08        2.15      5.05 o
  -7   7   2       19.45        7.08      5.55 o
  -6   7   2       72.06       80.36      5.29 o
  -5   7   2      202.26      204.97      6.00 o
  -4   7   2       14.36       14.91      2.00 o
  -3   7   2        2.33        2.03      1.42 o
  -2   7   2      414.72      446.83      5.34 o
  -1   7   2     3848.44     3984.68     57.67 o
   0   7   2     5203.33     5358.94     52.10 o
   1   7   2      283.23      312.72      3.49 o
   2   7   2      127.10      137.76      2.00 o
   3   7   2       66.15       72.07      3.39 o
   4   7   2      232.75      225.64      5.71 o
   5   7   2      179.96      176.95      5.81 o
   6   7   2       22.96       24.84      3.90 o
  -6   8   2       33.13       27.01      4.55 o
  -5   8   2       14.79       12.06      3.36 o
  -4   8   2      386.95      386.89      6.88 o
  -3   8   2      110.03      103.50      3.07 o
  -2   8   2        9.24       11.68      1.01 o
  -1   8   2      498.77      529.11      7.26 o
   0   8   2      714.01      743.10      9.02 o
   1   8   2        7.17       12.06      1.56 o
   2   8   2      304.34      273.76      3.28 o
   3   8   2      424.76      440.24      6.28 o
   4   8   2       10.75       11.67      2.86 o
   5   8   2       96.28       89.24     17.53 o
   6   8   2       73.59       75.15      9.39 o
  -6   9   2        0.49        1.42      6.00 o
  -5   9   2        6.33       11.01      3.55 o
  -4   9   2        1.09        3.52      2.88 o
  -3   9   2       28.50       28.85      1.50 o
  -2   9   2       96.17       85.29      5.07 o
  -1   9   2      119.40      120.98      2.21 o
   0   9   2       16.64       16.20      1.24 o
   1   9   2        0.63        0.62      0.92 o
   2   9   2       19.11       15.69      1.40 o
   3   9   2        4.48        6.87      4.24 o
   4   9   2       29.87       26.90      5.00 o
   5   9   2        5.54        0.37      3.83 o
   6   9   2        0.67        5.54      4.67 o
  -6  10   2        2.93        8.91      4.67 o
  -5  10   2       31.14       22.57      4.30 o
  -4  10   2        0.09        1.94      0.95 o
  -3  10   2       20.17       24.10      1.53 o
  -2  10   2       76.15       77.68      4.33 o
  -1  10   2        5.82        8.39      1.24 o
   0  10   2        5.72        7.57      1.56 o
   1  10   2      177.04      184.21      3.32 o
   2  10   2       69.80       74.11      1.87 o
   3  10   2        4.28        3.45      2.90 o
   4  10   2       43.59       38.13      3.76 o
   5  10   2        2.58        8.17      7.05 o
   6  10   2        2.58       -9.38      8.63 o
  -6  11   2        0.05       -4.75      7.54 o
  -5  11   2       58.49       53.87      6.19 o
  -4  11   2       28.79       22.72      1.43 o
  -3  11   2       53.19       47.33      2.36 o
  -2  11   2      344.21      365.28      6.74 o
  -1  11   2        6.30        4.52      1.28 o
   0  11   2       30.13       30.34      1.52 o
   1  11   2      331.17      353.31      4.77 o
   2  11   2      274.30      275.33      5.89 o
   3  11   2        0.06        5.17      3.04 o
   4  11   2        6.99       -0.98      2.65 o
   5  11   2       40.48       38.45      5.78 o
   6  11   2        8.51       -0.40      5.61 o
  -6  12   2        0.91        2.36     10.00 o
  -5  12   2       68.12       58.36      5.19 o
  -4  12   2        7.76        2.92      3.72 o
  -3  12   2       47.15       41.51      2.24 o
  -2  12   2       36.67       30.48      2.06 o
  -1  12   2      322.95      344.64      5.20 o
   0  12   2      251.79      256.22      4.58 o
   1  12   2       50.43       51.88      1.91 o
   2  12   2       75.67       63.41      2.07 o
   3  12   2       21.23       19.43      1.36 o
   4  12   2      186.69      195.24     12.75 o
   5  12   2       13.22       10.27      5.06 o
  -5  13   2        0.75        2.70      5.74 o
  -4  13   2        7.69        4.45      4.47 o
  -3  13   2       13.00       10.95      3.32 o
  -2  13   2      165.35      160.60      3.98 o
  -1  13   2        7.60        0.63      1.82 o
   0  13   2       44.44       33.97      4.46 o
   1  13   2      221.77      215.26      4.50 o
   2  13   2       14.82        9.38      2.28 o
   3  13   2        0.87        2.17      1.54 o
   4  13   2        1.03       10.63      3.89 o
   5  13   2       80.10      106.38      7.98 o
  -5  14   2      101.68      115.04      8.03 o
  -4  14   2        5.42        2.52      6.15 o
  -3  14   2       10.80       16.47      3.36 o
  -2  14   2       17.07       19.17      3.34 o
  -1  14   2      145.58      136.81      6.58 o
   0  14   2       71.62       67.13      4.39 o
   1  14   2       68.84       74.68      4.31 o
   2  14   2       60.59       44.86      2.99 o
   3  14   2        8.65        6.63      3.29 o
   4  14   2      104.65      126.48      7.05 o
   5  14   2        3.05       -7.46     10.37 o
  -4  15   2        0.85       -2.98      5.77 o
  -3  15   2        4.83        4.27      3.16 o
  -2  15   2        2.47       -3.77      4.58 o
  -1  15   2        0.79       -3.61      2.41 o
   0  15   2        0.38        0.10      2.01 o
   1  15   2        6.44       10.00      2.39 o
   2  15   2       11.83       14.60      2.79 o
   3  15   2       16.15       10.88      2.72 o
   4  15   2       75.23       94.48      8.49 o
  -4  16   2       84.15       87.97     10.03 o
  -3  16   2       55.07       54.56      9.66 o
  -2  16   2        4.60       -0.95      3.52 o
  -1  16   2        0.04       -0.49      2.93 o
   0  16   2        0.13        6.67      5.96 o
   1  16   2       10.21        7.90      2.80 o
   2  16   2       71.24       74.45      6.15 o
   3  16   2       51.27       53.23      5.71 o
   4  16   2       32.39       42.77      8.80 o
  -3  17   2       25.94       29.74      6.01 o
  -2  17   2       10.99       17.16      4.78 o
  -1  17   2        0.13        2.67      3.68 o
   0  17   2       19.78       16.48      3.09 o
   1  17   2       31.78       25.55      3.24 o
   2  17   2       56.62       66.30      4.71 o
   3  17   2       35.24       33.92      8.79 o
  -2  18   2        0.24       -1.81      4.59 o
  -1  18   2       34.80       32.11      4.38 o
   0  18   2       39.01       46.68      5.63 o
   1  18   2        0.03       -2.87      4.04 o
   2  18   2       59.96       56.71      7.57 o
  -1  19   2        5.94       17.63      4.70 o
   0  19   2        0.10       -1.19      5.42 o
   1  19   2        0.88        3.89      5.96 o
  -7   1   3       93.20       74.30      4.53 o
  -6   1   3       65.98       59.49      4.34 o
  -5   1   3      174.09      186.70      3.47 o
  -4   1   3      226.33      217.03      2.75 o
  -3   1   3      320.60      314.15      3.30 o
  -2   1   3     1389.84     1303.31     12.21 o
  -1   1   3     2697.28     2463.80     23.08 o
   0   1   3      110.37      105.44      1.93 o
   1   1   3       21.52       13.55      0.59 o
   2   1   3      574.68      574.76      4.96 o
   3   1   3      374.55      392.68      3.83 o
   4   1   3       75.50       65.08      1.36 o
   5   1   3      463.21      490.40     11.07 o
   6   1   3        0.06       -1.33      2.77 o
   7   1   3       15.22        8.16      7.83 o
  -7   2   3        0.30       -1.68      4.95 o
  -6   2   3       89.46       83.88      3.70 o
  -5   2   3        6.85        6.13      2.34 o
  -4   2   3      461.29      481.93      7.70 o
  -3   2   3       13.98       12.04      1.04 o
  -2   2   3      522.26      478.74      4.79 o
  -1   2   3      507.23      443.33      4.90 o
   0   2   3     5584.13     4971.23     63.84 o
   1   2   3      348.43      340.97      3.25 o
   2   2   3      257.10      256.04      2.70 o
   3   2   3       56.75       63.86      1.62 o
   4   2   3        6.78        8.65      1.57 o
   5   2   3       57.00       52.66      1.83 o
   6   2   3        6.37        0.04      2.62 o
   7   2   3        1.31       -0.30      6.39 o
  -7   3   3        0.67        1.68      3.46 o
  -6   3   3       25.42       22.51      3.57 o
  -5   3   3      360.55      382.88      5.03 o
  -4   3   3       68.93       63.25      1.59 o
  -3   3   3      701.83      756.13     11.70 o
  -2   3   3      737.28      739.55      7.24 o
  -1   3   3     1095.57     1013.81     11.16 o
   0   3   3      207.06      210.82      2.92 o
   1   3   3      886.57      896.84      8.36 o
   2   3   3      517.22      558.44      5.02 o
   3   3   3      103.45      103.78      1.47 o
   4   3   3      463.66      475.24      4.73 o
   5   3   3      107.23       85.18      1.87 o
   6   3   3       35.87       43.25      4.07 o
   7   3   3       13.50       11.28      5.49 o
  -7   4   3        0.31        4.23      4.71 o
  -6   4   3      447.74      500.27     10.84 o
  -5   4   3       71.16       71.67      2.89 o
  -4   4   3      166.44      174.12      2.46 o
  -3   4   3      404.01      417.85      4.58 o
  -2   4   3        4.55        6.41      0.72 o
  -1   4   3      495.71      460.19      6.44 o
   0   4   3     2925.03     2705.04     26.25 o
   1   4   3     2287.85     2320.96     22.50 o
   2   4   3     2574.97     2736.12     28.79 o
   3   4   3        0.15        1.99      1.12 o
   4   4   3      218.34      187.99      3.51 o
   5   4   3      268.40      269.89      9.54 o
   6   4   3        0.59        0.73      3.65 o
   7   4   3       29.30       16.42      5.35 o
  -7   5   3        5.17        6.11      5.07 o
  -6   5   3        1.80       -2.98      2.43 o
  -5   5   3       66.75       64.05      2.17 o
  -4   5   3       19.46       19.83      1.18 o
  -3   5   3       67.26       66.92      2.59 o
  -2   5   3      258.34      262.96      3.21 o
  -1   5   3      312.64      304.07      4.63 o
   0   5   3      181.31      201.25      2.75 o
   1   5   3        6.98        4.90      0.71 o
   2   5   3      553.81      644.31      7.81 o
   3   5   3       61.36       58.68      1.74 o
   4   5   3        3.21        0.98      1.71 o
   5   5   3      685.73      711.62     11.84 o
   6   5   3        7.30       -0.91      3.79 o
   7   5   3        0.57       -6.05      7.61 o
  -7   6   3        4.37        9.35     11.75 o
  -6   6   3       23.19       16.31      2.62 o
  -5   6   3        5.36        3.38      1.64 o
  -4   6   3       16.52       18.38      1.78 o
  -3   6   3      155.20      150.22      2.34 o
  -2   6   3       12.94       15.06      2.14 o
  -1   6   3       35.34       36.82      1.34 o
   0   6   3      835.25      840.58      8.57 o
   1   6   3      643.95      648.25      9.08 o
   2   6   3       11.00        6.13      1.35 o
   3   6   3       76.61       89.78      2.15 o
   4   6   3      134.27      143.63      4.46 o
   5   6   3        0.87       -0.20      3.76 o
   6   6   3      101.93       86.25      4.95 o
   7   6   3        5.20       -5.03      5.94 o
  -7   7   3        0.51      -12.73      8.49 o
  -6   7   3        1.13        0.72      7.15 o
  -5   7   3        2.89        0.98      3.23 o
  -4   7   3        4.63        4.36      1.46 o
  -3   7   3        2.71        2.99      1.82 o
  -2   7   3       23.23       27.24      1.24 o
  -1   7   3     2066.66     2121.46     22.55 o
   0   7   3      198.33      202.62      2.67 o
   1   7   3       18.61       23.93      1.01 o
   2   7   3       11.32       14.27      1.02 o
   3   7   3      367.26      373.86      6.24 o
   4   7   3       83.55       97.19      6.91 o
   5   7   3       78.82       69.38      4.28 o
   6   7   3        3.19       10.68      3.67 o
  -6   8   3        0.35        3.32      4.19 o
  -5   8   3      528.41      571.23      9.67 o
  -4   8   3        0.31       -0.15      1.60 o
  -3   8   3        1.86        1.41      1.08 o
  -2   8   3       67.09       68.84      1.84 o
  -1   8   3      205.55      210.23      3.38 o
   0   8   3       75.46       65.95      1.39 o
   1   8   3      256.27      220.92      3.06 o
   2   8   3      126.25      137.25      1.96 o
   3   8   3      272.39      285.25      8.33 o
   4   8   3      548.92      550.76     10.92 o
   5   8   3       38.56       37.64      4.19 o
   6   8   3        8.06        9.54      7.53 o
  -6   9   3        3.10        2.48      4.24 o
  -5   9   3        2.49        0.35      3.59 o
  -4   9   3      257.44      268.09      7.52 o
  -3   9   3       18.17       13.59      1.63 o
  -2   9   3        0.63        4.70      1.20 o
  -1   9   3       48.31       46.77      1.32 o
   0   9   3      167.04      177.01      2.61 o
   1   9   3       87.87       81.16      1.73 o
   2   9   3        0.04       -1.27      0.84 o
   3   9   3      858.74      857.33     16.71 o
   4   9   3       24.17       25.52      3.24 o
   5   9   3       11.36        9.34      4.22 o
   6   9   3       94.38      105.74      6.74 o
  -6  10   3        7.75        2.39      4.80 o
  -5  10   3      144.87      147.24      6.35 o
  -4  10   3      191.23      209.34      5.55 o
  -3  10   3       40.45       36.04      1.87 o
  -2  10   3      227.53      227.36      3.92 o
  -1  10   3      172.72      175.24      2.88 o
   0  10   3       12.21        8.68      1.34 o
   1  10   3     1671.71     1728.25     17.54 o
   2  10   3      935.59      936.96     10.69 o
   3  10   3       84.84       75.74      4.86 o
   4  10   3      107.42       84.35      4.75 o
   5  10   3       22.37       15.81      4.52 o
   6  10   3        3.25        9.66      6.19 o
  -6  11   3       24.91       18.64      9.23 o
  -5  11   3        0.31       -1.96      9.69 o
  -4  11   3        0.06        1.70      1.92 o
  -3  11   3      326.06      340.67      7.18 o
  -2  11   3      135.57      121.96      2.81 o
  -1  11   3       21.37       22.41      3.81 o
   0  11   3      316.96      329.34      5.34 o
   1  11   3        2.48        1.02      1.16 o
   2  11   3      612.23      590.93     11.85 o
   3  11   3      213.28      214.40      9.30 o
   4  11   3       34.95       32.29      4.25 o
   5  11   3        1.06        0.89      5.85 o
   6  11   3       25.04       21.76      5.90 o
  -5  12   3        4.92        7.27      4.43 o
  -4  12   3       54.04       48.06      3.38 o
  -3  12   3       53.48       51.74      3.59 o
  -2  12   3      264.32      264.11      5.64 o
  -1  12   3      539.03      556.10      9.06 o
   0  12   3       30.04       33.64      2.44 o
   1  12   3      428.75      427.54      5.88 o
   2  12   3       25.61       19.75      1.68 o
   3  12   3      357.04      362.18     13.65 o
   4  12   3        1.29        1.85      4.64 o
   5  12   3        2.90       -8.15      5.43 o
  -5  13   3       10.03        7.33      4.77 o
  -4  13   3        0.00        3.48      2.93 o
  -3  13   3       28.70       24.44      3.91 o
  -2  13   3       40.78       41.50      3.53 o
  -1  13   3      126.02      131.84      2.69 o
   0  13   3      360.27      357.39      5.78 o
   1  13   3       12.31       15.12      1.90 o
   2  13   3       67.28       54.07      3.33 o
   3  13   3       17.38       16.93      4.60 o
   4  13   3       16.74       27.16      5.55 o
   5  13   3       26.91       30.97      6.21 o
  -5  14   3       19.87       27.91      6.11 o
  -4  14   3        0.69        5.34      4.74 o
  -3  14   3       13.96        6.01      3.68 o
  -2  14   3       13.41       11.88      3.16 o
  -1  14   3       35.20       33.33      3.21 o
   0  14   3      189.67      174.95      5.91 o
   1  14   3       11.44       12.43      2.43 o
   2  14   3        4.50        6.34      3.77 o
   3  14   3        6.24        8.33      3.83 o
   4  14   3        1.83        3.21      4.99 o
   5  14   3        0.01       -2.81      6.71 o
  -4  15   3        9.05       10.49     13.06 o
  -3  15   3       10.82        7.45      6.01 o
  -2  15   3      104.04       96.98      5.17 o
  -1  15   3      145.96      122.81      5.11 o
   0  15   3        0.25        4.74      1.99 o
   1  15   3       48.43       51.21      3.13 o
   2  15   3        0.61       -2.37      5.19 o
   3  15   3       12.86        8.20      5.09 o
   4  15   3        0.58       12.58      5.12 o
  -4  16   3        1.46       -6.80      7.71 o
  -3  16   3       27.83       26.33      4.35 o
  -2  16   3        1.62        3.38      3.75 o
  -1  16   3       17.93       22.88      3.42 o
   0  16   3       39.90       49.66      6.19 o
   1  16   3       10.12       13.41      2.98 o
   2  16   3        7.59        9.94      3.41 o
   3  16   3       20.29       18.53      5.77 o
   4  16   3        0.36        5.50      8.09 o
  -3  17   3       34.89       40.23      8.87 o
  -2  17   3       12.59       10.98      5.73 o
  -1  17   3       12.09        0.97      5.23 o
   0  17   3        2.13        0.47      5.84 o
   1  17   3       15.41       22.91      3.66 o
   2  17   3       44.73       43.98     10.16 o
   3  17   3       39.34       49.08      7.97 o
  -2  18   3        0.64       -5.37      5.88 o
  -1  18   3        8.12       10.36     10.92 o
   0  18   3        6.31       10.45     18.91 o
   1  18   3       17.41       15.40      4.75 o
   2  18   3        4.23       -4.43      4.39 o
  -1  19   3        0.40        8.44      5.42 o
   0  19   3      117.00      139.10      9.02 o
   1  19   3        0.77       13.25      6.17 o
  -7   0   4       73.63       82.51     17.54 o
  -6   0   4      268.69      253.30      8.47 o
  -5   0   4       39.20       37.48      2.56 o
  -4   0   4        8.74        7.47      1.50 o
  -3   0   4       11.33       13.12      1.24 o
  -2   0   4       70.23       66.89      1.69 o
   0   0   4     2275.41     2110.24     38.22 o
   1   0   4      111.76      110.78      1.77 o
   2   0   4      136.46      148.66      3.49 o
   3   0   4       10.62       22.91      1.22 o
   4   0   4      530.56      555.96      7.76 o
   5   0   4      740.03      761.92     14.34 o
   6   0   4        0.01        4.02      3.79 o
   7   0   4       51.06       54.39      8.65 o
  -7   1   4       25.36       25.63      4.34 o
  -6   1   4        1.33       -2.39      2.38 o
  -5   1   4      144.09      155.81      3.96 o
  -4   1   4      188.09      190.94      2.65 o
  -3   1   4      385.18      399.26      4.14 o
  -2   1   4      512.23      535.64      9.40 o
  -1   1   4     3792.82     3492.20     33.97 o
   1   1   4        2.21        3.17      0.42 o
   2   1   4     1811.43     1841.92     14.71 o
   3   1   4      237.32      235.27      2.64 o
   4   1   4       34.24       32.14      1.85 o
   5   1   4      241.25      242.75      4.32 o
   6   1   4        1.31       -2.54      4.57 o
   7   1   4        4.63        5.26      4.37 o
  -7   2   4      126.33      126.70     13.57 o
  -6   2   4       34.06       27.50      2.71 o
  -5   2   4      110.74      113.72      2.66 o
  -4   2   4       32.38       34.57      1.38 o
  -3   2   4     1142.31     1131.30     10.98 o
  -2   2   4      105.49      107.43      1.55 o
  -1   2   4       59.85       71.15      1.43 o
   0   2   4      131.64      129.21      1.80 o
   1   2   4     1095.25     1035.61      9.78 o
   2   2   4        3.24        3.28      0.57 o
   3   2   4        2.47        2.57      0.85 o
   4   2   4       26.41       24.72      1.15 o
   5   2   4      200.63      187.14      5.34 o
   6   2   4       23.23       18.06      2.76 o
   7   2   4        0.36       -0.34      5.22 o
  -7   3   4        1.21        2.08      3.62 o
  -6   3   4       33.56       31.03      2.78 o
  -5   3   4       70.69       70.59      3.75 o
  -4   3   4      168.88      170.33      2.83 o
  -3   3   4        1.08       -0.77      0.82 o
  -2   3   4       90.31       85.57      1.38 o
  -1   3   4      327.54      295.25      3.75 o
   0   3   4      138.24      102.19      1.68 o
   1   3   4       35.71       50.86      0.93 o
   2   3   4      122.07      131.58      1.66 o
   3   3   4      578.72      582.27      6.25 o
   4   3   4     1052.84     1101.76     11.08 o
   5   3   4       28.53       21.02      1.33 o
   6   3   4       52.00       53.40      5.10 o
   7   3   4        7.11       16.23      5.66 o
  -7   4   4        2.99        2.27      5.76 o
  -6   4   4      210.84      222.56      5.21 o
  -5   4   4      233.59      252.97      4.99 o
  -4   4   4        0.87        1.84      1.18 o
  -3   4   4      202.40      236.64      3.82 o
  -2   4   4      257.65      252.63      3.24 o
  -1   4   4        5.97        4.47      0.74 o
   0   4   4      127.84      117.62      2.38 o
   1   4   4      377.83      418.68      4.69 o
   2   4   4        7.96       10.62      0.65 o
   3   4   4      276.78      274.32      2.85 o
   4   4   4      157.38      155.74      2.90 o
   5   4   4      108.23      104.80      5.13 o
   6   4   4        1.42        4.08      4.46 o
   7   4   4       15.41       11.69      6.62 o
  -7   5   4       38.76       25.66      5.96 o
  -6   5   4       31.05       23.93      2.78 o
  -5   5   4       56.32       54.82      2.02 o
  -4   5   4       42.86       38.70      1.89 o
  -3   5   4       78.56       83.50      1.67 o
  -2   5   4      469.73      498.42      5.48 o
  -1   5   4       32.56       28.25      1.01 o
   0   5   4        0.03        0.37      0.65 o
   1   5   4       10.84        9.51      0.95 o
   2   5   4      235.53      285.34      3.42 o
   3   5   4      249.60      263.47      4.70 o
   4   5   4       96.73       94.00      2.81 o
   5   5   4      124.94      114.97      5.17 o
   6   5   4        7.31       14.44      4.54 o
   7   5   4       26.75       34.71      7.15 o
  -7   6   4        0.68        5.87      8.61 o
  -6   6   4       21.60       18.99      3.06 o
  -5   6   4       16.36       15.44      2.21 o
  -4   6   4        2.42        2.66      1.28 o
  -3   6   4      112.96      127.65      2.20 o
  -2   6   4       93.41       89.15      2.79 o
  -1   6   4     1454.25     1423.88     14.81 o
   0   6   4      142.48      125.71      3.39 o
   1   6   4      556.74      610.79      6.65 o
   2   6   4       17.12       20.54      1.38 o
   3   6   4        6.09        3.05      1.10 o
   4   6   4       47.52       46.30      2.48 o
   5   6   4      257.60      232.38      5.99 o
   6   6   4        4.07        3.10      4.08 o
  -7   7   4        0.41       -3.70      6.36 o
  -6   7   4       16.95       11.07      3.22 o
  -5   7   4        0.12       -1.95      3.55 o
  -4   7   4        5.89        4.63      1.29 o
  -3   7   4       28.07       25.30      1.91 o
  -2   7   4      174.23      173.21      2.61 o
  -1   7   4      242.97      247.31      3.57 o
   0   7   4       39.61       39.00      1.22 o
   1   7   4       38.47       45.41      1.89 o
   2   7   4      223.35      212.57      2.71 o
   3   7   4       57.56       69.57      2.43 o
   4   7   4      161.44      141.65      3.80 o
   5   7   4        7.57       -1.61      3.15 o
   6   7   4       28.40       22.22      7.04 o
  -6   8   4       14.50       12.27      4.66 o
  -5   8   4      222.34      236.53      5.76 o
  -4   8   4      182.55      188.73      3.50 o
  -3   8   4       54.68       44.83      1.81 o
  -2   8   4       87.90       95.11      2.92 o
  -1   8   4      123.15      121.46      2.30 o
   0   8   4       74.33       80.35      1.70 o
   1   8   4       30.61       30.26      1.12 o
   2   8   4       30.15       28.47      1.07 o
   3   8   4      129.04      138.59      5.69 o
   4   8   4        3.70        4.86      3.29 o
   5   8   4       69.87       67.79      4.94 o
   6   8   4        5.25        2.43      4.40 o
  -6   9   4        3.19       -3.66      4.68 o
  -5   9   4       50.24       48.98      3.11 o
  -4   9   4      780.39      817.50     28.33 o
  -3   9   4       19.04       17.61      1.56 o
  -2   9   4       46.31       48.57      3.51 o
  -1   9   4       10.21       11.22      1.26 o
   0   9   4      214.96      221.66      3.22 o
   1   9   4       78.32       70.20      1.72 o
   2   9   4      144.41      152.08      2.56 o
   3   9   4     1447.46     1500.24     27.55 o
   4   9   4      244.88      267.78      7.63 o
   5   9   4       73.82       73.93      7.90 o
   6   9   4       16.37       15.81      5.13 o
  -6  10   4        7.38        6.15      4.78 o
  -5  10   4       33.19       30.67      4.72 o
  -4  10   4      441.14      445.73      8.24 o
  -3  10   4        0.76       -0.24      4.19 o
  -2  10   4        5.16        2.92      1.73 o
  -1  10   4       84.66       80.27      2.19 o
   0  10   4       19.62       17.29      1.32 o
   1  10   4       74.94       66.15      2.06 o
   2  10   4      646.00      636.29     12.50 o
   3  10   4       14.80       16.72      3.15 o
   4  10   4        0.03        3.19      2.37 o
   5  10   4       16.54       36.02      5.70 o
   6  10   4        0.09       -6.52      5.46 o
  -6  11   4       35.23       33.29      6.15 o
  -5  11   4        6.52       -6.59      6.41 o
  -4  11   4      180.64      190.70      5.39 o
  -3  11   4      417.49      439.46     10.89 o
  -2  11   4      457.15      488.18      7.67 o
  -1  11   4      197.47      197.27      3.67 o
   0  11   4        5.36        4.95      2.74 o
   1  11   4       33.23       35.12      2.97 o
   2  11   4     1217.51     1304.40     16.58 o
   3  11   4        5.18       -1.38      2.35 o
   4  11   4      100.21      109.87      5.39 o
   5  11   4        3.30       -1.66      5.98 o
  -5  12   4       15.88       12.41      5.49 o
  -4  12   4       13.80       10.36      3.49 o
  -3  12   4      136.64      140.48      4.42 o
  -2  12   4      566.92      615.66     10.62 o
  -1  12   4       65.73       63.82      2.36 o
   0  12   4      607.31      643.34      8.84 o
   1  12   4      105.55      108.66      6.29 o
   2  12   4       18.21       18.02      3.27 o
   3  12   4       39.89       33.44      4.98 o
   4  12   4       58.36       51.66      4.90 o
   5  12   4        6.79       12.08      6.75 o
  -5  13   4       35.18       31.50      4.94 o
  -4  13   4       32.11       29.00      5.68 o
  -3  13   4      467.14      471.66     12.98 o
  -2  13   4       25.57       20.14      3.61 o
  -1  13   4      111.50      102.71      3.19 o
   0  13   4      111.44      122.50      6.62 o
   1  13   4     1260.66     1293.25     18.79 o
   2  13   4      140.96      144.23      6.00 o
   3  13   4       63.21       62.86      6.01 o
   4  13   4        1.29        5.62      4.05 o
   5  13   4        1.32       -1.02      5.49 o
  -5  14   4        9.80       10.84     10.27 o
  -4  14   4        0.33       -0.01      9.50 o
  -3  14   4       24.37       24.20      5.54 o
  -2  14   4      341.69      318.03     16.12 o
  -1  14   4       91.42       81.68      4.98 o
   0  14   4      178.90      157.47      4.03 o
   1  14   4       57.56       58.75      2.89 o
   2  14   4      138.97      114.31      9.21 o
   3  14   4        1.01        3.69      4.59 o
   4  14   4        4.12       14.27      5.84 o
  -4  15   4        0.60       -8.92      5.95 o
  -3  15   4        0.19        2.46      4.33 o
  -2  15   4        0.03       -9.95      7.02 o
  -1  15   4        1.82       -3.18      7.23 o
   0  15   4       22.82       20.06      5.42 o
   1  15   4       11.83        1.53      2.91 o
   2  15   4       18.53       12.47      3.36 o
   3  15   4       29.17       28.09      6.84 o
   4  15   4        8.39       16.45      5.55 o
  -4  16   4       47.72       59.23      8.54 o
  -3  16   4        3.39       -0.48      6.55 o
  -2  16   4        3.79        8.54      4.33 o
  -1  16   4       14.27       10.80      3.63 o
   0  16   4        0.68        5.48      3.59 o
   1  16   4        4.29        4.13      3.79 o
   2  16   4      107.26      141.68      6.70 o
   3  16   4        1.16        4.68      6.08 o
  -3  17   4       63.05       74.61      6.07 o
  -2  17   4       17.10       21.46      4.43 o
  -1  17   4        1.04       10.71      4.14 o
   0  17   4        7.03        7.02      6.14 o
   1  17   4        3.42        4.19      4.82 o
   2  17   4       18.06       15.87      7.47 o
   3  17   4        4.84        1.08     10.49 o
  -2  18   4        1.81        0.43      5.15 o
  -1  18   4       29.93       41.12     16.03 o
   0  18   4       13.12       14.92      9.24 o
   1  18   4       12.58       15.11      5.05 o
   2  18   4       17.94       19.09      4.87 o
   0  19   4        9.09       14.77      5.85 o
  -7   1   5       18.87       12.93      4.14 o
  -6   1   5      190.16      197.99      4.83 o
  -5   1   5        8.67       10.05      1.48 o
  -4   1   5       20.58       21.88      1.18 o
  -3   1   5       21.85       20.83      1.11 o
  -2   1   5      173.37      167.33      2.25 o
  -1   1   5       90.65       92.81      1.59 o
   0   1   5     4035.40     3732.73     54.41 o
   1   1   5      214.37      197.10      2.12 o
   2   1   5     1561.78     1610.83     12.57 o
   3   1   5      622.16      636.14      6.14 o
   4   1   5      253.55      255.28      3.26 o
   5   1   5       91.89       83.24      2.68 o
   6   1   5       94.78       82.95      5.43 o
   7   1   5        6.99        4.36      5.36 o
  -7   2   5       28.16       28.10      4.29 o
  -6   2   5        3.57        2.20      4.75 o
  -5   2   5       14.95       16.86      2.12 o
  -4   2   5      344.33      354.71      4.15 o
  -3   2   5       63.75       68.27      1.70 o
  -2   2   5       91.66       92.47      2.35 o
  -1   2   5      173.50      169.24      3.31 o
   0   2   5       56.07       55.32      1.82 o
   1   2   5        6.48        4.75      0.96 o
   2   2   5      314.57      335.38      3.13 o
   3   2   5       77.79       78.42      1.49 o
   4   2   5        5.34        7.19      1.89 o
   5   2   5      239.57      224.33      3.81 o
   6   2   5       12.94       11.52      2.89 o
   7   2   5       67.20       67.83      7.61 o
  -7   3   5       29.96       34.04      8.12 o
  -6   3   5      114.71      113.96      3.85 o
  -5   3   5       10.23       10.59      1.70 o
  -4   3   5       54.43       58.02      3.02 o
  -3   3   5       16.38       17.03      1.05 o
  -2   3   5       50.88       51.67      1.43 o
  -1   3   5       97.11       91.53      1.67 o
   0   3   5     1008.86      984.17     10.97 o
   1   3   5      865.16      894.12     13.06 o
   2   3   5       54.66       40.38      1.73 o
   3   3   5      300.35      318.37      3.43 o
   4   3   5      228.14      212.01      4.17 o
   5   3   5       89.32       79.67      4.26 o
   6   3   5       49.17       58.80      3.36 o
   7   3   5       17.69       11.86     11.19 o
  -7   4   5       21.23       20.57      7.11 o
  -6   4   5       54.62       55.26      4.96 o
  -5   4   5       43.21       40.41      1.98 o
  -4   4   5      175.90      171.63      3.06 o
  -3   4   5      976.17     1082.75     10.72 o
  -2   4   5      687.97      669.71      7.08 o
  -1   4   5       75.42       70.29      1.48 o
   0   4   5       79.01       68.04      1.50 o
   1   4   5      101.79      104.98      1.82 o
   2   4   5     1155.74     1278.05     14.35 o
   3   4   5       41.40       42.64      1.04 o
   4   4   5      828.74      826.15      8.45 o
   5   4   5       48.32       41.22      3.13 o
   6   4   5        9.42        9.27      5.19 o
  -7   5   5       57.12       56.43      8.30 o
  -6   5   5      139.56      144.38      4.48 o
  -5   5   5      176.17      185.88      3.94 o
  -4   5   5       71.58       69.63      2.39 o
  -3   5   5       44.25       45.88      1.54 o
  -2   5   5      824.61      858.36      9.46 o
  -1   5   5        1.48        1.35      0.97 o
   0   5   5        5.99        7.67      1.32 o
   1   5   5      283.57      292.56      3.54 o
   2   5   5      106.99      120.91      3.23 o
   3   5   5        0.28        3.07      1.09 o
   4   5   5       46.12       49.21      2.64 o
   5   5   5       74.88       79.60      3.53 o
   6   5   5       21.32       20.38      5.36 o
  -7   6   5        5.35       -9.95      6.63 o
  -6   6   5       51.08       51.32      5.20 o
  -5   6   5       10.61       13.28      1.87 o
  -4   6   5       16.86       19.27      3.05 o
  -3   6   5      214.11      231.46      3.20 o
  -2   6   5      685.95      702.35      8.27 o
  -1   6   5       96.00      104.86      2.79 o
   0   6   5       48.36       52.31      1.37 o
   1   6   5      151.78      158.33      2.36 o
   2   6   5      200.37      194.06      4.79 o
   3   6   5        1.65        1.39      0.58 o
   4   6   5        0.84       -0.83      1.85 o
   5   6   5       26.45       19.76      4.69 o
   6   6   5        1.32       -0.01      4.25 o
  -6   7   5        6.09        2.11      2.22 o
  -5   7   5      177.05      183.72      7.01 o
  -4   7   5        8.18       11.78      2.59 o
  -3   7   5      135.13      130.27      2.47 o
  -2   7   5       30.45       30.87      1.41 o
  -1   7   5        0.05       -0.13      2.34 o
   0   7   5      689.20      735.41      8.56 o
   1   7   5       11.69       10.64      1.37 o
   2   7   5      129.57      124.04      2.32 o
   3   7   5      105.45       96.90      3.82 o
   4   7   5      200.01      192.11      4.14 o
   5   7   5        7.82       16.91      3.43 o
   6   7   5        4.42        4.04      4.55 o
  -6   8   5       34.54       35.88      6.72 o
  -5   8   5        1.66        0.29      2.79 o
  -4   8   5      254.24      260.15      4.70 o
  -3   8   5       81.91       82.16      2.31 o
  -2   8   5       68.76       70.42      2.03 o
  -1   8   5      261.08      278.29      4.01 o
   0   8   5      163.88      172.16      2.73 o
   1   8   5       86.48       83.05      1.92 o
   2   8   5       36.84       37.89      1.51 o
   3   8   5      840.72      860.28     13.68 o
   4   8   5       20.26        7.90      2.82 o
   5   8   5       27.23       26.18      4.11 o
   6   8   5        1.86       -1.75      7.48 o
  -6   9   5        0.04       -2.27      4.73 o
  -5   9   5      233.04      232.58      6.15 o
  -4   9   5       48.83       43.88      2.58 o
  -3   9   5        4.92        3.62      1.73 o
  -2   9   5       80.03       82.33      2.30 o
  -1   9   5      108.92      109.15      3.56 o
   0   9   5       13.56       17.04      1.28 o
   1   9   5        6.76        7.06      1.78 o
   2   9   5      124.85      122.37      5.44 o
   3   9   5       51.92       52.55      5.67 o
   4   9   5        6.95       12.07      3.77 o
   5   9   5        0.76       -6.85      5.16 o
   6   9   5       16.58        6.63      7.28 o
  -6  10   5       13.84       14.52      5.08 o
  -5  10   5      103.89       99.87      4.89 o
  -4  10   5      457.10      483.55     13.41 o
  -3  10   5      841.78      923.45     13.70 o
  -2  10   5       64.18       62.57      2.22 o
  -1  10   5       81.88       85.72      2.42 o
   0  10   5       96.05       94.87      3.10 o
   1  10   5      227.87      225.22      4.96 o
   2  10   5      776.77      804.28     14.22 o
   3  10   5      239.96      248.08      7.89 o
   4  10   5        3.52       -0.61      3.91 o
   5  10   5       40.34       38.79      5.83 o
   6  10   5        0.89       -0.02      7.24 o
  -6  11   5        0.34       -8.69      5.79 o
  -5  11   5        7.90        7.79      3.52 o
  -4  11   5      382.06      407.41     11.22 o
  -3  11   5       16.42       15.64      2.34 o
  -2  11   5        0.01        0.73      2.17 o
  -1  11   5       90.16       90.68      3.53 o
   0  11   5      152.06      150.07      4.03 o
   1  11   5      596.99      623.55      9.63 o
   2  11   5       27.33       30.80      3.44 o
   3  11   5        2.84        8.24      4.16 o
   4  11   5       61.84       55.87      7.77 o
   5  11   5       10.48       20.91      6.84 o
  -5  12   5        7.53       -3.75      8.36 o
  -4  12   5      137.55      142.17      7.44 o
  -3  12   5        0.08       -5.65      4.30 o
  -2  12   5       25.67       21.50      3.12 o
  -1  12   5      575.99      611.47      8.69 o
   0  12   5      236.30      234.37      4.65 o
   1  12   5       28.46       32.58      2.36 o
   2  12   5        2.30        3.37      4.61 o
   3  12   5       85.21       94.09      6.15 o
   4  12   5       51.57       50.97      5.22 o
   5  12   5        1.07        4.36      7.76 o
  -5  13   5        1.01        3.23      6.62 o
  -4  13   5       13.84       11.01      4.53 o
  -3  13   5       10.26       20.26      4.24 o
  -2  13   5      244.22      244.36      7.64 o
  -1  13   5        9.00        8.24      1.90 o
   0  13   5        1.24       -1.85      2.39 o
   1  13   5      152.41      152.23      4.24 o
   2  13   5        3.81       -3.21      6.14 o
   3  13   5        0.00        2.77      4.64 o
   4  13   5        2.47       17.05      5.81 o
   5  13   5        2.40       10.52      6.66 o
  -5  14   5       17.08       15.09      8.83 o
  -4  14   5        0.44       -1.87      5.50 o
  -3  14   5       28.36       26.95      5.55 o
  -2  14   5       11.92       10.10      3.70 o
  -1  14   5       20.16       13.32      2.64 o
   0  14   5        1.34       -3.29      2.83 o
   1  14   5       27.13       20.06      4.20 o
   2  14   5        1.84        4.82      3.20 o
   3  14   5        4.63        6.16      6.48 o
   4  14   5       29.17       39.61      6.79 o
  -4  15   5        0.40        3.40      7.62 o
  -3  15   5       12.59       15.14      4.70 o
  -2  15   5        0.12        5.60      9.02 o
  -1  15   5       49.76       41.34      4.33 o
   0  15   5        0.01       -1.23      4.27 o
   1  15   5       53.32       60.13      5.80 o
   2  15   5        0.99        2.19      6.23 o
   3  15   5       75.38       78.10      7.56 o
   4  15   5        9.02        2.36      6.44 o
  -4  16   5        4.02       -7.94      8.41 o
  -3  16   5       10.28       14.11      8.27 o
  -2  16   5       10.18       14.21      4.81 o
  -1  16   5       17.20       16.16      3.94 o
   0  16   5        2.09       -1.35      4.75 o
   1  16   5       47.78       51.70      4.62 o
   2  16   5        1.47        4.26      5.60 o
   3  16   5       24.35       20.93      6.38 o
  -3  17   5        0.25        1.53      5.06 o
  -2  17   5        8.74       14.50      4.56 o
  -1  17   5       16.11       16.03      7.03 o
   0  17   5       10.37       20.24      4.54 o
   1  17   5       37.00       41.01      5.74 o
   2  17   5       40.38       50.10      5.23 o
  -2  18   5       16.39       20.50      5.25 o
  -1  18   5       28.49       23.52      6.14 o
   0  18   5        0.00        0.00      5.50 o
   1  18   5        2.86        2.01      4.73 o
  -7   0   6        1.47       -2.05     10.40 o
  -6   0   6      131.90      136.67     13.82 o
  -5   0   6       15.76       17.74      5.19 o
  -4   0   6       14.97       14.20      3.70 o
  -3   0   6      328.75      341.34      5.94 o
  -2   0   6        7.41        8.48      1.43 o
  -1   0   6     1045.48      975.67     15.38 o
   0   0   6      764.48      767.92     18.06 o
   1   0   6        0.39        0.91      0.97 o
   2   0   6      466.11      517.83      9.78 o
   3   0   6      844.42      871.83     15.74 o
   4   0   6        0.24       -1.11      1.54 o
   5   0   6        0.52        1.63      2.14 o
   6   0   6      276.72      308.40     10.81 o
  -7   1   6        8.32        2.36      3.99 o
  -6   1   6      168.31      176.51      4.58 o
  -5   1   6       88.49       86.96      3.32 o
  -4   1   6      114.97      128.18      5.41 o
  -3   1   6        3.12        2.32      1.05 o
  -2   1   6       74.81       73.01      1.75 o
  -1   1   6      160.19      144.02      2.34 o
   0   1   6       35.05       28.29      0.78 o
   1   1   6       35.01       35.02      0.91 o
   2   1   6        4.43        4.99      0.83 o
   3   1   6      119.08      130.25      1.93 o
   4   1   6      485.15      517.52      5.54 o
   5   1   6        8.03        2.09      2.25 o
   6   1   6        0.11        7.53      4.55 o
  -7   2   6        7.48       12.04      4.71 o
  -6   2   6        4.38        6.86      2.63 o
  -5   2   6        0.19        0.64      1.60 o
  -4   2   6      165.02      169.18      3.15 o
  -3   2   6       77.11       71.93      1.65 o
  -2   2   6        0.34        0.36      0.80 o
  -1   2   6       21.02       17.85      0.91 o
   0   2   6      212.69      212.46      3.31 o
   1   2   6        5.69        5.29      0.72 o
   2   2   6      579.32      628.25      5.86 o
   3   2   6        1.86        2.22      1.07 o
   4   2   6       89.33      102.16      2.02 o
   5   2   6      242.10      233.32      6.89 o
   6   2   6       12.94        7.82      3.39 o
  -7   3   6       31.36       26.48      4.50 o
  -6   3   6        1.79        5.14      3.24 o
  -5   3   6       10.37       12.93      3.34 o
  -4   3   6      195.04      190.69      3.16 o
  -3   3   6       46.83       49.28      2.26 o
  -2   3   6       12.17       11.30      0.94 o
  -1   3   6      556.45      536.83      6.80 o
   0   3   6      711.72      677.84      8.87 o
   1   3   6      542.55      553.01      5.48 o
   2   3   6        7.68        7.89      0.84 o
   3   3   6       10.74        9.91      0.93 o
   4   3   6       23.32       24.06      1.96 o
   5   3   6      150.98      138.12      3.30 o
   6   3   6       44.72       46.74      4.63 o
  -7   4   6        1.59       -1.35      7.73 o
  -6   4   6       32.41       33.83      3.04 o
  -5   4   6       20.39       18.15      2.62 o
  -4   4   6       68.16       63.34      2.09 o
  -3   4   6        6.12        3.72      1.34 o
  -2   4   6        5.37        5.92      0.89 o
  -1   4   6       17.13       14.84      1.11 o
   0   4   6      148.40      129.09      3.44 o
   1   4   6       77.74       73.01      1.39 o
   2   4   6      202.86      204.37      3.88 o
   3   4   6      283.67      271.31      3.25 o
   4   4   6        0.88        2.90      2.34 o
   5   4   6        1.38        0.35      1.33 o
   6   4   6        0.07        0.89      4.93 o
  -7   5   6       23.10       26.01      4.98 o
  -6   5   6        5.20        2.83      3.26 o
  -5   5   6       58.08       56.43      3.62 o
  -4   5   6      106.37       98.77      3.35 o
  -3   5   6       34.70       36.54      1.45 o
  -2   5   6       13.41        8.92      0.91 o
  -1   5   6      715.52      691.00      8.62 o
   0   5   6       39.33       33.46      1.57 o
   1   5   6       96.53       89.01      1.80 o
   2   5   6        3.06        1.89      0.79 o
   3   5   6       74.81       79.85      1.67 o
   4   5   6       99.19       95.41      3.76 o
   5   5   6       57.94       45.72      4.21 o
   6   5   6       14.41       22.36      4.97 o
  -7   6   6        0.00       -3.40     17.77 o
  -6   6   6        5.14        7.04      3.50 o
  -5   6   6        0.06        3.82      2.88 o
  -4   6   6       45.13       40.44      2.12 o
  -3   6   6       17.29       13.67      1.57 o
  -2   6   6      627.17      657.56      7.51 o
  -1   6   6       67.14       66.81      2.00 o
   0   6   6     2512.15     2589.90     26.07 o
   1   6   6     1205.80     1285.57     13.15 o
   2   6   6       27.82       30.82      1.38 o
   3   6   6       71.10       62.47      1.45 o
   4   6   6       12.94        8.60      4.40 o
   5   6   6        2.84        3.99      3.12 o
   6   6   6       15.94        2.50      7.54 o
  -6   7   6       97.26      100.23      5.40 o
  -5   7   6        0.11        0.69      3.65 o
  -4   7   6        4.34        6.07      1.69 o
  -3   7   6      149.31      142.63      2.71 o
  -2   7   6     1005.65     1063.72     11.87 o
  -1   7   6     2475.68     2611.54     27.96 o
   0   7   6       14.94       17.46      1.90 o
   1   7   6      389.07      414.73      4.94 o
   2   7   6      103.98      115.68      2.62 o
   3   7   6      153.01      149.92      3.88 o
   4   7   6      280.70      274.40      6.42 o
   5   7   6       14.26       15.31      3.84 o
   6   7   6        5.92        5.56      4.74 o
  -6   8   6        4.41       10.30      5.96 o
  -5   8   6      177.12      199.77      5.89 o
  -4   8   6       22.14       23.97      2.87 o
  -3   8   6       19.86       18.58      1.62 o
  -2   8   6       66.71       63.93      2.77 o
  -1   8   6      157.67      168.37      3.06 o
   0   8   6      112.28      118.97      2.89 o
   1   8   6      208.11      197.83      3.16 o
   2   8   6      208.85      219.88      7.42 o
   3   8   6        0.66       -3.36      3.76 o
   4   8   6      177.32      186.13      6.24 o
   5   8   6      111.22      104.54      8.26 o
   6   8   6       11.98       25.91      6.28 o
  -6   9   6        0.33        2.06      4.98 o
  -5   9   6        2.40        1.94      3.19 o
  -4   9   6        0.02        3.65      1.96 o
  -3   9   6       44.49       37.96      2.10 o
  -2   9   6      124.79      119.93      2.94 o
  -1   9   6      112.30      106.48      2.41 o
   0   9   6      153.93      156.68      2.75 o
   1   9   6        4.16        6.67      1.35 o
   2   9   6       53.62       55.30      1.99 o
   3   9   6       45.00       44.12      2.90 o
   4   9   6       17.42       16.62      3.70 o
   5   9   6        1.70       -0.99      6.77 o
   6   9   6       17.17       19.65     10.59 o
  -6  10   6        4.56        2.97      2.87 o
  -5  10   6       10.40        1.76      4.78 o
  -4  10   6        1.54        2.13      2.76 o
  -3  10   6        1.66        1.89      1.94 o
  -2  10   6       64.25       59.30      3.09 o
  -1  10   6        2.87        3.51      1.57 o
   0  10   6       77.45       70.34      2.84 o
   1  10   6       22.88       24.37      1.73 o
   2  10   6        3.49        5.09      2.39 o
   3  10   6        7.79        3.53      2.84 o
   4  10   6       10.03        6.61      3.65 o
   5  10   6        1.46        9.26      5.06 o
  -6  11   6       43.20       30.73     25.36 o
  -5  11   6       30.59       28.64      4.53 o
  -4  11   6        1.85        8.04      3.63 o
  -3  11   6      228.47      230.35      7.95 o
  -2  11   6       38.79       36.80      2.53 o
  -1  11   6       93.59       91.85      2.80 o
   0  11   6      213.06      229.60      4.55 o
   1  11   6      334.74      348.86      9.03 o
   2  11   6        9.30       15.45      1.75 o
   3  11   6        5.08        4.11      3.02 o
   4  11   6      164.54      162.14      6.83 o
   5  11   6        1.47        4.64      5.49 o
  -5  12   6        2.04        8.52      4.79 o
  -4  12   6        4.36        6.98      5.12 o
  -3  12   6       25.37       26.07      3.46 o
  -2  12   6      200.45      213.80      5.31 o
  -1  12   6       51.69       49.11      2.42 o
   0  12   6        9.84       11.71      3.15 o
   1  12   6       63.47       61.93      2.76 o
   2  12   6        0.62       -1.96      2.68 o
   3  12   6      124.00      123.64      3.93 o
   4  12   6        3.04        0.18      4.70 o
   5  12   6       53.13       75.42      9.90 o
  -5  13   6        3.31        3.62      5.47 o
  -4  13   6        3.98       16.89      4.70 o
  -3  13   6       68.48       60.24      5.04 o
  -2  13   6        0.06        1.22      4.27 o
  -1  13   6       90.58       82.21      3.26 o
   0  13   6      161.81      161.72      4.05 o
   1  13   6        7.93        7.86      2.68 o
   2  13   6        9.19       10.84      4.58 o
   3  13   6        7.99       16.02      9.71 o
   4  13   6       37.49       43.72      5.58 o
  -4  14   6        0.98       -1.72      6.94 o
  -3  14   6        0.20        7.38      4.52 o
  -2  14   6      145.26      138.00      5.79 o
  -1  14   6       20.44       16.55      2.60 o
   0  14   6       67.94       59.62      3.45 o
   1  14   6      101.50       95.01      5.01 o
   2  14   6        0.70       -1.24      5.31 o
   3  14   6       34.50       21.99      6.36 o
   4  14   6        2.02        3.81      8.43 o
  -4  15   6        1.25        5.42      5.25 o
  -3  15   6        0.13       -3.09      5.15 o
  -2  15   6        2.51       -0.77      4.56 o
  -1  15   6        0.04        3.99      6.52 o
   0  15   6        2.02        3.82      3.34 o
   1  15   6        4.93        2.83      3.25 o
   2  15   6       22.74       22.24      4.15 o
   3  15   6       18.07       10.85      5.71 o
  -3  16   6        0.01       -8.22      5.48 o
  -2  16   6        1.43       -3.90      4.51 o
  -1  16   6        3.31       -3.11      4.04 o
   0  16   6        2.10        1.98      3.44 o
   1  16   6       35.98       44.77      5.50 o
   2  16   6       20.97       28.18      4.47 o
   3  16   6       43.58       51.58      7.26 o
  -3  17   6        4.76       10.36      5.29 o
  -2  17   6        2.03        2.55      4.66 o
  -1  17   6       36.23       30.40      5.71 o
   0  17   6       43.91       41.24      5.08 o
   1  17   6       39.84       40.90      4.93 o
   2  17   6       12.13       15.61      6.08 o
  -1  18   6       18.97       25.13      6.38 o
   0  18   6        0.22        0.08     11.83 o
   1  18   6       29.88       25.37      5.37 o
  -7   1   7        2.33       11.10      7.07 o
  -6   1   7       63.20       67.19      6.46 o
  -5   1   7        5.08        3.17      1.81 o
  -4   1   7      175.07      174.87      2.92 o
  -3   1   7      189.34      190.94      3.21 o
  -2   1   7     1376.01     1412.88     15.51 o
  -1   1   7       62.99       62.36      1.63 o
   0   1   7      443.26      444.55      5.03 o
   1   1   7       76.91       79.64      1.37 o
   2   1   7      170.88      185.22      2.25 o
   3   1   7       24.44       22.11      1.45 o
   4   1   7      633.30      675.08      7.15 o
   5   1   7        0.66        0.58      2.39 o
   6   1   7        6.34       11.62      3.63 o
  -7   2   7       50.66       47.68      7.16 o
  -6   2   7        1.26        4.41      2.69 o
  -5   2   7      193.19      206.71      3.96 o
  -4   2   7        0.06        0.43      0.98 o
  -3   2   7      160.28      165.67      3.30 o
  -2   2   7       69.50       63.83      2.50 o
  -1   2   7     1402.55     1384.06     16.80 o
   0   2   7      131.86      133.15      2.17 o
   1   2   7       15.29       14.51      0.94 o
   2   2   7      329.87      346.79      3.74 o
   3   2   7       26.46       27.71      1.82 o
   4   2   7        0.25       -0.83      1.78 o
   5   2   7        0.48       -2.33      2.11 o
   6   2   7        2.25       -3.03      4.27 o
  -7   3   7        0.33       -6.24      4.35 o
  -6   3   7      259.06      289.48      6.41 o
  -5   3   7       10.11        9.75      1.77 o
  -4   3   7      183.26      177.57      3.53 o
  -3   3   7      327.53      350.63      6.28 o
  -2   3   7      155.19      155.57      2.48 o
  -1   3   7        9.21        7.56      0.95 o
   0   3   7      149.31      151.14      2.60 o
   1   3   7      134.70      135.94      1.98 o
   2   3   7      262.60      281.24      5.09 o
   3   3   7      252.14      254.68      3.04 o
   4   3   7      184.08      167.99      3.52 o
   5   3   7       19.94       23.08      2.91 o
   6   3   7       15.29       13.83      5.66 o
  -7   4   7       99.43       98.52      9.61 o
  -6   4   7        2.62       -1.37      3.15 o
  -5   4   7      100.75       97.29      2.95 o
  -4   4   7      190.52      188.60      4.23 o
  -3   4   7       18.27       17.67      1.17 o
  -2   4   7       34.42       33.79      1.48 o
  -1   4   7      351.58      345.20      4.51 o
   0   4   7      225.84      225.41      4.88 o
   1   4   7     1943.13     2080.96     27.22 o
   2   4   7        6.47        3.97      0.87 o
   3   4   7       47.91       44.18      1.76 o
   4   4   7      189.75      203.38      3.31 o
   5   4   7       14.64        8.31      2.20 o
   6   4   7       48.99       33.20      5.43 o
  -7   5   7        1.83       -7.45      8.85 o
  -6   5   7       50.69       51.81      3.70 o
  -5   5   7        0.04       -1.63      3.70 o
  -4   5   7       49.92       50.11      2.64 o
  -3   5   7       44.70       40.98      2.70 o
  -2   5   7      186.67      186.75      2.92 o
  -1   5   7        6.06        4.61      1.82 o
   0   5   7       76.49       75.60      1.90 o
   1   5   7      430.20      460.16      5.34 o
   2   5   7        4.77        4.30      1.05 o
   3   5   7       48.51       48.92      4.45 o
   4   5   7      905.98      955.77     10.73 o
   5   5   7        4.95        5.38      3.08 o
   6   5   7        4.58        9.06      4.92 o
  -6   6   7        0.23        1.65      4.14 o
  -5   6   7        2.95        3.08      6.31 o
  -4   6   7       31.11       34.22      2.28 o
  -3   6   7       12.49       11.08      1.53 o
  -2   6   7        1.70        0.67      2.37 o
  -1   6   7       90.07       91.23      2.69 o
   0   6   7      440.43      442.80      5.43 o
   1   6   7        4.80        4.10      1.33 o
   2   6   7      133.14      140.15      2.35 o
   3   6   7       74.55       77.99      4.85 o
   4   6   7        0.06       -1.77      1.18 o
   5   6   7      165.68      155.77      5.66 o
   6   6   7       10.22       23.01      5.60 o
  -6   7   7       19.15       30.01      4.39 o
  -5   7   7       43.65       45.25      4.79 o
  -4   7   7       18.48       18.21      2.03 o
  -3   7   7       18.86       18.97      2.43 o
  -2   7   7      755.91      786.93      8.99 o
  -1   7   7       92.34       89.09      3.35 o
   0   7   7       97.16      100.97      2.22 o
   1   7   7        0.19        0.69      1.07 o
   2   7   7      247.78      260.47      4.80 o
   3   7   7      232.57      252.66      4.67 o
   4   7   7      208.54      212.53      9.39 o
   5   7   7        6.57        7.80      3.88 o
   6   7   7       26.80       49.79     12.09 o
  -6   8   7      129.52      147.47      6.57 o
  -5   8   7       14.68       14.90      3.47 o
  -4   8   7        5.38        5.92      1.96 o
  -3   8   7       20.88       23.73      2.37 o
  -2   8   7       23.45       19.99      1.82 o
  -1   8   7       22.43       21.60      1.72 o
   0   8   7       19.51       16.45      1.30 o
   1   8   7        0.61       -0.01      1.15 o
   2   8   7      219.92      227.07      5.19 o
   3   8   7      505.53      516.23     13.22 o
   4   8   7        0.18       -4.44      3.19 o
   5   8   7       10.71       18.25      7.06 o
   6   8   7        8.82        2.04     10.85 o
  -6   9   7        0.34        1.62      5.15 o
  -5   9   7      123.40      129.34      9.05 o
  -4   9   7        4.60        6.17      4.02 o
  -3   9   7        0.52       -1.35      1.98 o
  -2   9   7        2.15        3.26      4.13 o
  -1   9   7       53.91       50.82      2.34 o
   0   9   7       17.39       16.67      1.96 o
   1   9   7       13.80        8.92      1.99 o
   2   9   7      494.77      481.14      9.43 o
   3   9   7       94.44       80.46      7.13 o
   4   9   7        1.74        6.93      6.01 o
   5   9   7       55.94       63.01     10.83 o
  -6  10   7       46.64       53.94      8.35 o
  -5  10   7       56.35       53.02      5.48 o
  -4  10   7      112.53      130.91      5.07 o
  -3  10   7      140.67      155.20      7.27 o
  -2  10   7       61.19       65.28      3.04 o
  -1  10   7        0.08       -2.48      1.66 o
   0  10   7      623.54      672.91      9.25 o
   1  10   7      580.15      603.85     16.98 o
   2  10   7        0.09       -2.60      1.73 o
   3  10   7      265.59      248.95      8.33 o
   4  10   7       23.17       10.80      3.90 o
   5  10   7        0.66       -2.89      8.62 o
  -5  11   7        2.87       -0.08      6.48 o
  -4  11   7       51.19       61.58      4.34 o
  -3  11   7      150.22      142.48     12.54 o
  -2  11   7       15.49        9.63      2.16 o
  -1  11   7      303.26      299.36      5.56 o
   0  11   7        2.84        9.17      1.93 o
   1  11   7      264.05      254.54      5.14 o
   2  11   7      362.45      360.90      8.76 o
   3  11   7       83.73       65.24      3.64 o
   4  11   7        0.06        1.47      4.79 o
   5  11   7        7.40        9.70      8.40 o
  -5  12   7       40.68       37.87      6.33 o
  -4  12   7       12.33       15.28      6.32 o
  -3  12   7       85.92       86.64      4.58 o
  -2  12   7      318.55      331.26      8.87 o
  -1  12   7       23.29       18.83      2.37 o
   0  12   7      448.81      471.08      8.13 o
   1  12   7        2.15       -0.24      2.14 o
   2  12   7      485.12      481.01     11.68 o
   3  12   7        1.82        1.25      4.38 o
   4  12   7        0.04        0.10      5.19 o
   5  12   7        3.13      -11.17      7.44 o
  -5  13   7        0.78        6.98      9.45 o
  -4  13   7        2.11        9.97      5.56 o
  -3  13   7       31.49       38.07      6.92 o
  -2  13   7      121.69      136.87      5.49 o
  -1  13   7      114.38      111.78      3.70 o
   0  13   7       37.22       35.20      3.04 o
   1  13   7        0.14       -3.78      2.52 o
   2  13   7        0.02        1.75      3.38 o
   3  13   7        2.85        4.46      5.58 o
   4  13   7       38.30       37.06     10.65 o
  -4  14   7        4.10       -0.77      5.04 o
  -3  14   7       11.81        8.75      4.84 o
  -2  14   7       26.40       19.10      4.44 o
  -1  14   7      114.47      108.78      6.85 o
   0  14   7       15.81       21.15      3.39 o
   1  14   7        3.47       -1.29      3.44 o
   2  14   7        0.26        4.62      3.67 o
   3  14   7       16.20       16.41      7.07 o
   4  14   7        0.90       17.64      8.10 o
  -4  15   7        5.45       13.36      8.87 o
  -3  15   7       59.28       58.80      6.68 o
  -2  15   7       38.40       33.04      6.02 o
  -1  15   7        2.94        7.80      3.59 o
   0  15   7       40.37       42.08      7.66 o
   1  15   7        1.38        2.17      4.07 o
   2  15   7       15.88       14.33      4.06 o
   3  15   7        0.82       -8.37      5.58 o
  -3  16   7        8.28        5.71      6.08 o
  -2  16   7        0.07        4.24      4.86 o
  -1  16   7        8.34        9.21      3.88 o
   0  16   7        0.75       -0.62      4.63 o
   1  16   7        3.66        3.51      4.72 o
   2  16   7        5.30        9.54      8.06 o
   3  16   7        6.65       11.54      7.93 o
  -2  17   7        1.08       -7.10      4.88 o
  -1  17   7        9.62        1.61      5.64 o
   0  17   7       26.74       28.66      8.95 o
   1  17   7       22.75       22.33      5.19 o
   2  17   7       53.48       54.36      6.20 o
   0  18   7       15.71       17.36      6.17 o
  -7   0   8       95.67       74.92      8.97 o
  -6   0   8       26.07       30.76      3.90 o
  -5   0   8        4.95        6.77      2.97 o
  -4   0   8        2.04       -2.27      3.20 o
  -3   0   8       19.92       18.06      1.39 o
  -1   0   8     5194.71     5407.52     89.05 o
   0   0   8     1435.07     1469.68     20.48 o
   1   0   8       28.61       25.46      1.17 o
   2   0   8       22.01       27.52      1.81 o
   3   0   8      381.17      411.07      6.21 o
   4   0   8      916.94      987.59     14.52 o
   5   0   8        3.38        1.86      4.39 o
   6   0   8       13.41       11.32      5.00 o
  -7   1   8        5.19       -7.91      5.31 o
  -6   1   8       65.12       65.72      4.89 o
  -5   1   8       35.81       34.38      2.15 o
  -4   1   8      119.86      127.89      2.82 o
  -3   1   8        0.05       -0.04      1.12 o
  -2   1   8     1662.18     1779.44     20.63 o
  -1   1   8     9284.06     9413.71    171.30 o
   0   1   8       10.00       12.17      0.83 o
   1   1   8     1043.05     1086.36     12.80 o
   2   1   8      109.40      108.15      1.91 o
   3   1   8       37.14       35.60      2.68 o
   4   1   8      197.70      201.40      3.87 o
   5   1   8        1.63        2.75      2.66 o
   6   1   8        2.61        8.25      3.34 o
  -7   2   8        2.22       -3.47      7.97 o
  -6   2   8       23.53       17.34      5.80 o
  -5   2   8        5.70        6.62      2.07 o
  -4   2   8      164.42      163.77      3.13 o
  -3   2   8        0.45        2.05      1.44 o
  -2   2   8        8.90        5.44      1.08 o
  -1   2   8        2.35        1.16      1.71 o
   0   2   8        0.58       -0.22      0.86 o
   1   2   8       64.05       65.19      2.66 o
   2   2   8      218.90      229.22      2.97 o
   3   2   8       15.76       17.27      1.23 o
   4   2   8       20.80       18.81      2.63 o
   5   2   8       95.81       83.59      4.38 o
   6   2   8        4.93        4.18      4.07 o
  -7   3   8        0.43       11.60      6.66 o
  -6   3   8      117.59      121.59      6.29 o
  -5   3   8      137.98      155.79      4.70 o
  -4   3   8        6.04        2.91      2.08 o
  -3   3   8       82.43       75.83      2.14 o
  -2   3   8      140.05      134.63      2.44 o
  -1   3   8       14.82       11.70      1.00 o
   0   3   8        0.71       -1.08      1.56 o
   1   3   8       76.35       86.68      1.57 o
   2   3   8      394.25      417.35      4.38 o
   3   3   8      752.96      814.57      8.87 o
   4   3   8       21.44       16.79      1.48 o
   5   3   8       52.52       48.29      3.00 o
   6   3   8        6.68       18.74      5.22 o
  -6   4   8       46.29       50.15      3.82 o
  -5   4   8        8.60        7.29      2.29 o
  -4   4   8       44.67       45.12      2.18 o
  -3   4   8      106.22      109.08      2.56 o
  -2   4   8        0.66       -0.27      1.04 o
  -1   4   8        0.06        0.38      1.49 o
   0   4   8      138.24      157.95      3.13 o
   1   4   8       50.25       52.69      1.42 o
   2   4   8       29.20       27.23      2.02 o
   3   4   8       15.07       13.94      1.32 o
   4   4   8      261.98      270.27      7.47 o
   5   4   8       12.07        8.59      2.56 o
   6   4   8       31.80       28.04      5.60 o
  -6   5   8       44.79       49.74      3.98 o
  -5   5   8        3.29        4.12      2.72 o
  -4   5   8       30.38       28.18      2.13 o
  -3   5   8      186.36      189.95      3.21 o
  -2   5   8        5.75        5.55      2.33 o
  -1   5   8       37.50       29.39      2.49 o
   0   5   8       82.79       91.61      1.96 o
   1   5   8      252.75      281.42      4.02 o
   2   5   8      141.79      137.26      3.09 o
   3   5   8       64.36       67.41      1.92 o
   4   5   8       28.59       25.85      1.74 o
   5   5   8       15.59       11.27      3.47 o
   6   5   8        0.07       -7.75      5.57 o
  -6   6   8       14.52       12.08      3.69 o
  -5   6   8        0.08        0.98      3.21 o
  -4   6   8       27.12       23.80      4.31 o
  -3   6   8        0.70       -0.43      1.48 o
  -2   6   8       78.05       70.01      1.97 o
  -1   6   8       14.53       12.65      1.42 o
   0   6   8       95.21       94.37      4.35 o
   1   6   8       12.11        9.79      1.07 o
   2   6   8       13.24       11.63      2.68 o
   3   6   8       42.72       40.31      2.97 o
   4   6   8      288.95      271.62      7.16 o
   5   6   8       10.39        7.45      3.45 o
   6   6   8       13.12       20.50     13.93 o
  -6   7   8        8.61       10.54      7.73 o
  -5   7   8        3.45        2.41      3.45 o
  -4   7   8       36.31       43.77      2.67 o
  -3   7   8       80.08       85.50      2.92 o
  -2   7   8      189.73      192.88      3.62 o
  -1   7   8       55.51       53.32      2.41 o
   0   7   8       36.92       38.02      1.44 o
   1   7   8      183.86      190.01      2.92 o
   2   7   8       30.31       34.27      2.06 o
   3   7   8      105.80       94.69      4.16 o
   4   7   8        4.66        4.53      3.63 o
   5   7   8        6.66       13.06      4.72 o
   6   7   8       14.76       37.00     11.71 o
  -6   8   8       45.99       49.55      5.33 o
  -5   8   8       28.64       34.25      6.52 o
  -4   8   8        0.75       -3.09      2.30 o
  -3   8   8        7.96        6.21      1.77 o
  -2   8   8       59.12       52.86      2.15 o
  -1   8   8        5.42        5.74      1.62 o
   0   8   8        0.86        0.57      1.24 o
   1   8   8        9.62       10.85      2.90 o
   2   8   8        0.08       -1.49      2.08 o
   3   8   8      137.52      128.98      3.41 o
   4   8   8        0.01        4.26      3.68 o
   5   8   8       47.82       43.13      7.49 o
  -6   9   8        0.45       -5.76      9.59 o
  -5   9   8      457.68      529.75     12.12 o
  -4   9   8       36.15       35.21      3.16 o
  -3   9   8        0.88        0.56      3.04 o
  -2   9   8       12.79       11.57      2.36 o
  -1   9   8       59.28       56.96      2.34 o
   0   9   8       38.77       33.77      1.85 o
   1   9   8       32.25       32.56      3.20 o
   2   9   8     1172.24     1267.27     15.58 o
   3   9   8      193.55      208.69      9.17 o
   4   9   8       82.47       95.67      7.90 o
   5   9   8       29.04       34.17      7.16 o
  -5  10   8       95.51       90.49      6.43 o
  -4  10   8       40.23       42.80      4.83 o
  -3  10   8       16.49       14.39      2.44 o
  -2  10   8        0.26        2.62      2.33 o
  -1  10   8        8.84        7.79      2.14 o
   0  10   8        0.99       -0.03      1.81 o
   1  10   8       88.59       83.83      3.95 o
   2  10   8       47.37       45.03      5.39 o
   3  10   8       52.97       50.00      2.96 o
   4  10   8        0.40        3.23      4.09 o
   5  10   8        4.22        0.98      6.30 o
  -5  11   8       37.84       58.42      8.40 o
  -4  11   8      280.47      317.17      9.58 o
  -3  11   8      152.39      182.10      6.52 o
  -2  11   8      182.30      190.07      6.69 o
  -1  11   8       15.67       18.55      2.28 o
   0  11   8      181.42      190.90      4.68 o
   1  11   8      976.93     1070.76     16.05 o
   2  11   8        0.37       -4.33      2.89 o
   3  11   8       73.94       77.69      4.34 o
   4  11   8        2.38       -4.08      5.25 o
   5  11   8       37.54       62.30      8.14 o
  -5  12   8       19.85       23.27      5.09 o
  -4  12   8       36.11       39.11     10.71 o
  -3  12   8       99.67       92.28      6.24 o
  -2  12   8       11.18       11.19      2.86 o
  -1  12   8       51.68       50.01      3.58 o
   0  12   8        1.04        3.15      2.69 o
   1  12   8      117.91      106.99      3.60 o
   2  12   8       34.37       30.56      3.64 o
   3  12   8       39.39       39.49      3.66 o
   4  12   8       11.55        6.72      9.17 o
  -4  13   8       91.02       95.16     13.37 o
  -3  13   8      107.33      105.69      7.82 o
  -2  13   8      164.45      180.22     10.82 o
  -1  13   8       67.36       62.70      3.33 o
   0  13   8      708.70      739.30     14.85 o
   1  13   8      188.14      203.68      7.11 o
   2  13   8       22.50       21.65      3.96 o
   3  13   8        0.24       -0.26      5.31 o
   4  13   8        0.86       -0.69     10.42 o
  -4  14   8       21.24       20.08      6.40 o
  -3  14   8      164.53      153.72      8.69 o
  -2  14   8       51.36       46.91      5.34 o
  -1  14   8       74.73       75.47      4.73 o
   0  14   8       74.35       70.90      4.28 o
   1  14   8      169.86      156.35      6.69 o
   2  14   8        0.00        1.96      3.97 o
   3  14   8        0.88       -5.90      5.43 o
  -3  15   8        0.66       -5.47      8.12 o
  -2  15   8        0.00       -3.04      4.62 o
  -1  15   8       20.59       20.85      5.75 o
   0  15   8        7.85       11.29      4.14 o
   1  15   8        2.39        2.67      4.23 o
   2  15   8       17.51        4.32      4.37 o
   3  15   8        5.05        4.16      9.28 o
  -3  16   8        3.03        2.23      5.93 o
  -2  16   8        3.80       -1.16      8.71 o
  -1  16   8        3.99        3.18      6.74 o
   0  16   8        4.73        8.70      4.59 o
   1  16   8       47.26       48.38      7.23 o
   2  16   8        9.41        1.37      4.73 o
  -2  17   8        0.25        3.18      6.32 o
  -1  17   8        0.46       -1.41      5.52 o
   0  17   8        7.20        1.54      7.20 o
   1  17   8       32.43       29.43      4.88 o
  -6   1   9        3.14        7.34      3.86 o
  -5   1   9        2.14        1.53      1.74 o
  -4   1   9        0.89        1.14      1.89 o
  -3   1   9        0.22        1.47      1.18 o
  -2   1   9       44.76       38.77      1.79 o
  -1   1   9      896.80      951.77     11.04 o
   0   1   9       45.99       48.32      1.46 o
   1   1   9      457.48      457.74      5.97 o
   2   1   9      228.52      241.91      3.31 o
   3   1   9      186.88      199.38      2.92 o
   4   1   9        4.29        1.23      2.92 o
   5   1   9      235.52      244.27      6.31 o
   6   1   9        0.67        8.29      4.04 o
  -6   2   9        0.34       -1.01      3.16 o
  -5   2   9       58.03       50.49      2.64 o
  -4   2   9       18.82       19.64      2.25 o
  -3   2   9        0.01        1.37      1.61 o
  -2   2   9       89.94       90.92      2.22 o
  -1   2   9        0.83       -0.26      1.03 o
   0   2   9       20.05       21.91      1.28 o
   1   2   9       87.48       93.67      1.86 o
   2   2   9      130.54      131.40      2.86 o
   3   2   9        7.94        9.36      1.47 o
   4   2   9      258.58      260.65      4.27 o
   5   2   9       20.10       17.38      4.93 o
   6   2   9       70.39       75.92      5.11 o
  -6   3   9        4.12        0.47      3.27 o
  -5   3   9        3.28        1.02      1.98 o
  -4   3   9       10.20        5.62      1.69 o
  -3   3   9       89.38       85.51      4.59 o
  -2   3   9        2.05        1.52      1.15 o
  -1   3   9      396.73      422.58      5.67 o
   0   3   9      147.32      162.77      2.81 o
   1   3   9       11.84       14.78      1.05 o
   2   3   9      221.11      234.72      3.30 o
   3   3   9      142.47      139.75      3.09 o
   4   3   9       47.22       42.46      2.34 o
   5   3   9        3.45        8.27      3.70 o
   6   3   9        3.19        2.30      5.59 o
  -6   4   9       57.18       64.22      4.22 o
  -5   4   9        5.30        3.59      2.20 o
  -4   4   9      235.81      258.93     11.06 o
  -3   4   9       20.85       18.26      1.71 o
  -2   4   9       30.53       29.58      3.42 o
  -1   4   9        0.61       -0.35      0.94 o
   0   4   9       51.02       47.76      2.94 o
   1   4   9      444.97      474.74      6.50 o
   2   4   9        4.64        1.28      1.22 o
   3   4   9      292.54      298.69      4.32 o
   4   4   9      200.19      198.18      7.12 o
   5   4   9        2.12        2.12      3.04 o
   6   4   9       21.81       22.06      6.15 o
  -6   5   9       54.00       57.23      4.37 o
  -5   5   9        1.73       -1.38      3.04 o
  -4   5   9       21.63       20.68      2.28 o
  -3   5   9      247.56      269.18      5.05 o
  -2   5   9        0.47        1.64      1.32 o
  -1   5   9        0.25       -0.52      1.14 o
   0   5   9      183.38      185.55      3.52 o
   1   5   9        2.65        1.60      1.43 o
   2   5   9        5.43        9.33      2.03 o
   3   5   9       39.92       39.26      2.19 o
   4   5   9      164.55      167.84      6.43 o
   5   5   9       17.90       17.28      2.87 o
   6   5   9        9.94        8.85      8.18 o
  -6   6   9       15.46        5.06      4.48 o
  -5   6   9        1.98       -1.71      3.33 o
  -4   6   9       69.77       74.12      3.32 o
  -3   6   9      143.34      136.33      4.54 o
  -2   6   9        6.59        7.28      1.35 o
  -1   6   9        1.72       -0.74      1.50 o
   0   6   9       70.00       66.35      2.57 o
   1   6   9      128.48      127.15      3.07 o
   2   6   9        0.25       -0.44      1.16 o
   3   6   9        5.29        2.44      1.69 o
   4   6   9       41.42       29.07      2.57 o
   5   6   9        0.10        4.65      5.34 o
  -6   7   9       39.43       43.74     10.48 o
  -5   7   9        4.40       -0.92      3.58 o
  -4   7   9       46.94       38.05      2.80 o
  -3   7   9        3.77        5.28      1.74 o
  -2   7   9       69.49       64.29      2.28 o
  -1   7   9      443.02      469.68      7.88 o
   0   7   9       49.97       49.92      2.02 o
   1   7   9       16.24       15.22      3.26 o
   2   7   9       19.82       14.21      1.46 o
   3   7   9      160.26      153.50      9.97 o
   4   7   9        3.72        2.00      3.82 o
   5   7   9       18.08       22.83      5.95 o
  -6   8   9        4.55       11.11      4.67 o
  -5   8   9      119.19      123.99      9.91 o
  -4   8   9        1.69        3.25      3.95 o
  -3   8   9        0.02       -1.78      2.86 o
  -2   8   9       32.76       37.73      4.73 o
  -1   8   9        1.05       -1.01      1.30 o
   0   8   9       11.67       10.75      2.39 o
   1   8   9       35.99       33.58      1.77 o
   2   8   9      332.36      342.62      9.65 o
   3   8   9      105.58       88.54     11.67 o
   4   8   9        1.22        1.02      4.47 o
   5   8   9       14.01       17.84      5.30 o
  -6   9   9       54.42       44.28     11.58 o
  -5   9   9       70.78       75.69      5.42 o
  -4   9   9       32.01       34.36      3.85 o
  -3   9   9       20.41       22.44      5.00 o
  -2   9   9       74.17       73.44      4.42 o
  -1   9   9        4.26        4.18      1.81 o
   0   9   9        8.76        6.89      1.48 o
   1   9   9       16.45       14.78      2.85 o
   2   9   9       67.24       63.73      2.86 o
   3   9   9       14.36       19.02      2.67 o
   4   9   9        0.06        5.34      7.82 o
   5   9   9       18.55       18.14      5.70 o
  -5  10   9      114.13      126.41      7.07 o
  -4  10   9      387.93      445.75     16.94 o
  -3  10   9       80.52       84.78      3.84 o
  -2  10   9       11.19        7.59      2.23 o
  -1  10   9       92.03       93.50      3.31 o
   0  10   9      128.34      135.18      6.55 o
   1  10   9      434.90      449.08     11.07 o
   2  10   9      173.66      180.01      6.16 o
   3  10   9        1.34        2.65      3.17 o
   4  10   9       45.22       39.38     12.67 o
   5  10   9        1.99        2.79      7.07 o
  -5  11   9      123.30      122.03      6.76 o
  -4  11   9       18.98       14.74      4.28 o
  -3  11   9       10.80       14.68      5.46 o
  -2  11   9       45.71       40.05      3.04 o
  -1  11   9      111.95      110.13      3.55 o
   0  11   9      249.68      255.11      5.02 o
   1  11   9      113.95      120.92      4.23 o
   2  11   9        3.17        1.70      3.35 o
   3  11   9       33.59       31.19      4.14 o
   4  11   9       12.28       13.16      5.02 o
  -5  12   9       47.76       50.73      7.36 o
  -4  12   9        1.89        0.49      4.13 o
  -3  12   9       14.56       19.02      5.72 o
  -2  12   9      230.16      235.48      8.36 o
  -1  12   9       95.90       86.13      3.89 o
   0  12   9        1.45        4.77      2.81 o
   1  12   9       25.53       21.10      3.74 o
   2  12   9       37.64       35.70      4.06 o
   3  12   9       20.97        9.77      5.66 o
   4  12   9        0.01        2.74      9.32 o
  -4  13   9        3.22        2.95      6.54 o
  -3  13   9       28.40       30.19      5.98 o
  -2  13   9       17.43       14.44      4.04 o
  -1  13   9        7.83        4.75      3.42 o
   0  13   9       91.10      101.58      6.12 o
   1  13   9        9.32       10.95      6.29 o
   2  13   9        4.63       -2.68      7.14 o
   3  13   9        2.14        6.08      6.04 o
  -4  14   9       17.81       20.86      7.94 o
  -3  14   9        1.42        4.55      6.11 o
  -2  14   9       36.49       39.07      5.96 o
  -1  14   9        1.42       -4.10      3.66 o
   0  14   9        7.68        7.44      4.31 o
   1  14   9        2.05        0.92      4.16 o
   2  14   9        1.59       -3.13      6.86 o
   3  14   9       42.00       33.81      6.88 o
  -3  15   9        0.53       -0.10      6.43 o
  -2  15   9        5.72        8.49      4.80 o
  -1  15   9       13.76       14.43      4.24 o
   0  15   9       44.17       45.13      5.34 o
   1  15   9        1.36      -10.23      6.82 o
   2  15   9       40.09       36.07      6.54 o
  -2  16   9        0.81       -7.99      5.33 o
  -1  16   9        0.06        2.95      5.34 o
   0  16   9       12.76        8.20      4.87 o
   1  16   9        1.98        2.67      9.72 o
   0  17   9       16.65       19.28      6.39 o
  -6   0  10       91.10       80.11      7.21 o
  -5   0  10       32.23       31.77      3.03 o
  -4   0  10      148.57      163.24     16.13 o
  -3   0  10       20.10       15.03      5.30 o
  -2   0  10      314.56      298.65      7.63 o
  -1   0  10       67.48       69.17      2.80 o
   0   0  10       15.19       15.94      1.41 o
   1   0  10      126.85      126.35      2.64 o
   2   0  10      119.07      119.40      3.13 o
   3   0  10      251.55      263.41      7.93 o
   4   0  10       65.41       63.30      3.50 o
   5   0  10      131.00      139.91      9.53 o
   6   0  10       30.90       25.70      8.30 o
  -6   1  10       12.82       11.77      3.74 o
  -5   1  10       11.66        6.27      3.45 o
  -4   1  10       20.89       14.02      1.80 o
  -3   1  10        0.95       -0.49      2.95 o
  -2   1  10       60.81       62.82      2.67 o
  -1   1  10       67.77       67.40      1.87 o
   0   1  10       11.80       12.56      1.81 o
   1   1  10        6.20        4.46      1.15 o
   2   1  10      201.77      216.36      3.60 o
   3   1  10      360.47      396.64      5.86 o
   4   1  10        6.79        5.16      1.95 o
   5   1  10        0.01        1.25      3.77 o
   6   1  10       19.32       31.33      6.27 o
  -6   2  10        2.83        1.77      3.48 o
  -5   2  10       64.23       59.17      2.98 o
  -4   2  10       34.01       38.36      4.61 o
  -3   2  10        5.17        3.96      1.80 o
  -2   2  10        8.50        6.02      1.69 o
  -1   2  10       11.54       11.11      1.09 o
   0   2  10       47.93       48.80      1.68 o
   1   2  10      179.96      184.74      3.06 o
   2   2  10       13.25       12.56      1.71 o
   3   2  10       50.21       53.76      2.49 o
   4   2  10      194.02      204.65      5.00 o
   5   2  10       20.89       20.66      5.27 o
  -6   3  10        9.58        1.66      4.05 o
  -5   3  10       13.92       17.27      4.49 o
  -4   3  10       38.01       39.06      2.35 o
  -3   3  10        0.11       -1.22      2.37 o
  -2   3  10      121.18      127.64      4.84 o
  -1   3  10      203.47      207.45      3.20 o
   0   3  10       46.61       42.28      2.07 o
   1   3  10       42.25       41.36      3.43 o
   2   3  10        3.40        4.21      1.81 o
   3   3  10       54.80       55.30      2.98 o
   4   3  10      130.53      127.92      5.94 o
   5   3  10       51.81       60.82      5.16 o
  -6   4  10        2.48        3.35      4.25 o
  -5   4  10       31.64       34.78      6.31 o
  -4   4  10        0.50       -1.16      2.19 o
  -3   4  10        0.91        2.97      1.80 o
  -2   4  10        2.80        3.19      1.61 o
  -1   4  10       26.78       22.65      1.22 o
   0   4  10        6.69        5.56      1.35 o
   1   4  10       65.75       61.87      2.45 o
   2   4  10       75.67       77.15      2.34 o
   3   4  10       34.41       31.33      1.84 o
   4   4  10       19.44       19.69      3.02 o
   5   4  10        1.89        1.96      3.79 o
  -6   5  10       15.74        8.79      4.08 o
  -5   5  10        7.02       11.77      5.11 o
  -4   5  10        0.99        3.32      2.00 o
  -3   5  10       12.82        6.38      2.87 o
  -2   5  10      103.32      108.02      3.26 o
  -1   5  10       20.55       22.18      1.44 o
   0   5  10        9.33        9.57      2.25 o
   1   5  10       36.35       34.14      1.91 o
   2   5  10       75.13       74.54      3.14 o
   3   5  10       60.25       53.95      2.54 o
   4   5  10       80.49       81.15      3.88 o
   5   5  10       10.27       20.25      9.77 o
  -6   6  10        2.50       -5.01      4.40 o
  -5   6  10        2.01        4.11      3.77 o
  -4   6  10        2.42       -1.85      2.43 o
  -3   6  10      264.16      271.58      5.34 o
  -2   6  10       25.69       18.10      3.19 o
  -1   6  10      567.95      590.42      8.88 o
   0   6  10      150.99      152.19      3.98 o
   1   6  10       79.96       79.18      3.57 o
   2   6  10       31.18       31.37      2.76 o
   3   6  10        1.68       -0.49      2.41 o
   4   6  10        0.32       -0.88      2.83 o
   5   6  10        7.50       -3.11      6.02 o
  -6   7  10        1.79       12.54      7.51 o
  -5   7  10        6.05       14.31      7.72 o
  -4   7  10       22.07       23.51      3.50 o
  -3   7  10      143.11      144.66      3.97 o
  -2   7  10      764.91      798.68     15.16 o
  -1   7  10       13.08       14.20      2.33 o
   0   7  10      346.34      343.61     10.04 o
   1   7  10       57.77       53.72      4.17 o
   2   7  10       60.57       60.73      5.05 o
   3   7  10      234.03      250.48     14.19 o
   4   7  10        6.18       -0.31      3.03 o
   5   7  10        5.28       14.50      5.54 o
  -5   8  10        5.56       11.71      5.04 o
  -4   8  10        5.30        6.32      3.27 o
  -3   8  10        6.36        2.00      1.47 o
  -2   8  10        7.11        4.05      2.43 o
  -1   8  10      232.12      222.66      3.86 o
   0   8  10       30.87       30.27      1.77 o
   1   8  10       68.45       66.75      4.16 o
   2   8  10       10.21        8.72      2.28 o
   3   8  10      168.05      177.61      9.42 o
   4   8  10       96.18       98.51      7.33 o
   5   8  10       14.40       12.73      6.86 o
  -5   9  10       12.56        4.46      4.39 o
  -4   9  10        1.47       -5.17      3.45 o
  -3   9  10       16.99       12.61      2.80 o
  -2   9  10       22.22       17.76      2.45 o
  -1   9  10      113.24      100.65      5.19 o
   0   9  10        2.82        1.62      1.68 o
   1   9  10       59.98       66.32      3.27 o
   2   9  10       32.22       33.18      4.31 o
   3   9  10       15.30       10.59      3.60 o
   4   9  10        2.00       11.76      5.70 o
  -5  10  10        9.25       13.06      5.02 o
  -4  10  10        1.42       -1.79      6.68 o
  -3  10  10       67.61       67.97      5.43 o
  -2  10  10        0.49        1.38      2.52 o
  -1  10  10        9.48        1.65      2.28 o
   0  10  10        0.69       -1.97      2.02 o
   1  10  10       42.68       37.72      2.82 o
   2  10  10        2.11       -3.68      3.49 o
   3  10  10       17.19       19.97      3.96 o
   4  10  10        0.26       -4.75      5.84 o
  -5  11  10        1.85        6.10      7.98 o
  -4  11  10       67.99       63.60      6.19 o
  -3  11  10       46.87       44.86      4.84 o
  -2  11  10       70.62       74.29      6.59 o
  -1  11  10       75.12       81.76      3.88 o
   0  11  10      183.50      182.44      7.36 o
   1  11  10        0.30        1.30      3.20 o
   2  11  10        0.87       -6.99      6.65 o
   3  11  10      144.03      150.73      6.57 o
   4  11  10        4.42        7.97      6.07 o
  -4  12  10       19.95       10.63      5.47 o
  -3  12  10       99.71      107.36     10.01 o
  -2  12  10        0.19       -1.03      3.92 o
  -1  12  10        5.64        3.93      3.77 o
   0  12  10       54.09       52.96      4.24 o
   1  12  10        7.64        9.35      7.91 o
   2  12  10       22.34       25.54      4.29 o
   3  12  10        8.42       16.40      7.09 o
   4  12  10        8.20        0.07      7.97 o
  -4  13  10       14.70       21.87      5.76 o
  -3  13  10        4.65        7.32      6.34 o
  -2  13  10       91.74       96.97      6.10 o
  -1  13  10       61.10       59.13      4.72 o
   0  13  10        1.65       -0.66      3.63 o
   1  13  10       31.30       26.62      4.53 o
   2  13  10       13.41        8.15      4.14 o
   3  13  10        6.30       -1.46      6.04 o
  -3  14  10       66.55       62.67      7.33 o
  -2  14  10        1.30       11.80      6.06 o
  -1  14  10       30.89       36.08      4.57 o
   0  14  10       66.46       65.51      5.61 o
   1  14  10        0.03       -4.51      6.75 o
   2  14  10        4.18        4.56      4.25 o
  -3  15  10        2.74       -6.86      6.94 o
  -2  15  10        0.08       -2.38      5.49 o
  -1  15  10        0.02       -6.57      4.56 o
   0  15  10        0.00       10.15      7.77 o
   1  15  10        5.39        8.34      7.03 o
   2  15  10        3.16        4.03      5.49 o
  -1  16  10        0.22       -3.88      6.09 o
   0  16  10        6.85        6.58      5.31 o
   1  16  10        7.74        6.62      5.82 o
  -6   1  11        1.18        3.86      4.20 o
  -5   1  11       53.48       50.84      3.44 o
  -4   1  11       22.51       25.37      3.16 o
  -3   1  11      356.57      373.38      6.96 o
  -2   1  11       10.87       11.95      1.75 o
  -1   1  11      240.50      257.47      4.30 o
   0   1  11        0.00        1.65      1.62 o
   1   1  11       10.74        9.07      1.27 o
   2   1  11       40.45       38.38      1.73 o
   3   1  11      297.61      312.02      6.73 o
   4   1  11       14.36        9.34      4.75 o
   5   1  11        0.98        0.00      6.76 o
  -6   2  11       79.06       82.22      5.23 o
  -5   2  11        5.35        4.45      3.41 o
  -4   2  11       66.10       66.52      4.74 o
  -3   2  11        0.10       -1.63      2.04 o
  -2   2  11       90.12       88.85      3.81 o
  -1   2  11        1.04        2.01      1.13 o
   0   2  11       18.71       23.67      2.00 o
   1   2  11      170.73      180.46      4.49 o
   2   2  11       23.70       23.48      2.74 o
   3   2  11       16.50       13.63      2.71 o
   4   2  11        1.83        6.18      4.47 o
   5   2  11        4.46        4.92      7.19 o
  -6   3  11        5.07        0.04      4.65 o
  -5   3  11       61.64       57.14      3.71 o
  -4   3  11      129.35      130.64      3.56 o
  -3   3  11       12.66       12.59      2.08 o
  -2   3  11        7.48        4.38      2.19 o
  -1   3  11        0.50        1.23      1.87 o
   0   3  11        4.04        1.33      1.19 o
   1   3  11      268.80      287.12      4.73 o
   2   3  11       58.61       53.86      1.88 o
   3   3  11      184.24      184.28      3.97 o
   4   3  11        4.20        8.09      3.14 o
   5   3  11       15.53       14.30      4.63 o
  -6   4  11       70.17       71.97      9.16 o
  -5   4  11       35.12       37.86      5.44 o
  -4   4  11        0.30        1.73      3.74 o
  -3   4  11        3.57       -0.62      1.83 o
  -2   4  11        4.35        6.09      1.43 o
  -1   4  11        0.19        1.52      1.92 o
   0   4  11      722.01      771.79     11.77 o
   1   4  11       10.54       11.51      1.43 o
   2   4  11        1.03        1.43      2.48 o
   3   4  11       32.19       26.01      2.15 o
   4   4  11       73.98       71.24      4.09 o
   5   4  11       33.01       28.01      7.50 o
  -6   5  11        0.03        3.61      4.77 o
  -5   5  11       15.12       24.47      4.27 o
  -4   5  11        3.09        7.07      3.94 o
  -3   5  11       37.10       35.26      3.67 o
  -2   5  11        8.29        8.59      3.12 o
  -1   5  11       34.00       31.19      2.33 o
   0   5  11      145.40      153.61      4.34 o
   1   5  11       41.19       40.18      1.73 o
   2   5  11       50.28       46.72      3.26 o
   3   5  11      508.93      570.29     19.29 o
   4   5  11        6.25        7.32      3.09 o
   5   5  11        7.61       -4.07      6.12 o
  -6   6  11        0.80        4.86      4.67 o
  -5   6  11        1.68        1.35      3.95 o
  -4   6  11        2.79        3.16      3.20 o
  -3   6  11        0.72        1.13      2.84 o
  -2   6  11        7.48        6.92      2.57 o
  -1   6  11      133.40      118.74      3.48 o
   0   6  11        0.12        1.97      2.12 o
   1   6  11       63.25       59.94      2.65 o
   2   6  11        8.41        9.65      2.78 o
   3   6  11        0.46       -0.91      3.00 o
   4   6  11      126.55      125.92      5.38 o
   5   6  11       19.83       15.93      7.28 o
  -5   7  11        4.52        0.03      4.41 o
  -4   7  11        7.96        3.57      3.18 o
  -3   7  11      141.71      144.90      4.13 o
  -2   7  11        4.79       -0.54      1.70 o
  -1   7  11       17.33       18.28      1.91 o
   0   7  11        6.59        6.29      2.66 o
   1   7  11       94.86       92.74      3.16 o
   2   7  11      173.91      177.54      7.21 o
   3   7  11      160.08      181.60      5.85 o
   4   7  11        2.58       -0.15      3.22 o
   5   7  11        4.34       20.26      7.23 o
  -5   8  11       13.89       12.54      4.71 o
  -4   8  11       17.81       13.16      3.46 o
  -3   8  11        4.12        1.90      2.67 o
  -2   8  11       66.03       60.00      6.11 o
  -1   8  11        2.13        1.05      1.95 o
   0   8  11       17.67       19.08      4.97 o
   1   8  11       65.98       58.99      4.99 o
   2   8  11      226.47      226.44      8.31 o
   3   8  11       43.28       42.40      6.37 o
   4   8  11       19.34       18.36      3.78 o
  -5   9  11        0.11        9.00      5.22 o
  -4   9  11        8.54        5.59      3.87 o
  -3   9  11        4.53        2.94      4.39 o
  -2   9  11       10.97        6.34      3.01 o
  -1   9  11        0.25       -2.34      2.31 o
   0   9  11       29.76       27.95      4.26 o
   1   9  11      150.85      160.43      6.80 o
   2   9  11      156.47      155.11      6.19 o
   3   9  11        5.54        7.22      3.79 o
   4   9  11       20.73       26.17      5.44 o
  -5  10  11       64.23       56.37      5.88 o
  -4  10  11       25.91       30.15      5.64 o
  -3  10  11       38.27       33.03      3.79 o
  -2  10  11        1.56        3.71      3.61 o
  -1  10  11       95.52      100.75      7.40 o
   0  10  11      296.40      327.75      8.51 o
   1  10  11       13.67       11.01      3.14 o
   2  10  11      268.16      276.62      8.79 o
   3  10  11       11.57       11.40      4.33 o
   4  10  11        3.26       -2.92      7.24 o
  -4  11  11       93.55      100.24      6.23 o
  -3  11  11        8.12        2.08      4.37 o
  -2  11  11      151.88      148.94      7.27 o
  -1  11  11        0.42       -3.07      3.79 o
   0  11  11       44.02       40.53      4.08 o
   1  11  11      283.36      287.20     10.64 o
   2  11  11       54.34       51.16      5.11 o
   3  11  11        1.23       -1.57      4.21 o
  -4  12  11       12.70        1.21      5.78 o
  -3  12  11      152.02      154.34     10.45 o
  -2  12  11        3.90        6.45      8.41 o
  -1  12  11      207.89      225.90      8.48 o
   0  12  11       11.09        9.01      3.72 o
   1  12  11      230.99      238.58     11.62 o
   2  12  11       22.43       28.10     10.41 o
   3  12  11        0.48       11.05      6.03 o
  -3  13  11       48.62       50.39      9.85 o
  -2  13  11       36.28       30.81      5.47 o
  -1  13  11       82.27      105.06      5.90 o
   0  13  11       25.77       27.11      8.92 o
   1  13  11       11.85       13.81      4.66 o
   2  13  11        8.71       13.19      5.97 o
   3  13  11       13.14       -4.96     14.62 o
  -3  14  11        5.63       13.58      7.96 o
  -2  14  11       23.93       38.93      7.38 o
  -1  14  11        0.99        4.53      5.07 o
   0  14  11        1.50        2.36      4.60 o
   1  14  11        0.38        2.01      4.83 o
   2  14  11       17.62       19.13     17.11 o
  -2  15  11       10.09        7.03      6.77 o
  -1  15  11       24.49       20.31      5.76 o
   0  15  11        0.57        2.66      5.87 o
   1  15  11       10.32       27.01     10.99 o
  -6   0  12        1.78       -0.04      5.95 o
  -5   0  12        2.17       -8.07      8.26 o
  -4   0  12       30.48       30.97      5.29 o
  -3   0  12     1146.75     1314.07     29.08 o
  -2   0  12     3031.11     3411.11     70.33 o
  -1   0  12     1135.28     1216.03     25.94 o
   0   0  12        0.47        0.34      1.57 o
   1   0  12       87.80       83.73      6.26 o
   2   0  12      136.40      147.36     10.03 o
   3   0  12      602.88      696.19     15.52 o
   4   0  12        1.09        4.71      5.59 o
   5   0  12        1.73        5.24      6.42 o
  -6   1  12        7.61        7.39      5.36 o
  -5   1  12       21.62       25.68      5.74 o
  -4   1  12        1.48        4.75      2.72 o
  -3   1  12      338.14      372.53      7.74 o
  -2   1  12     1691.32     1807.30     27.17 o
  -1   1  12      211.01      211.38      4.67 o
   0   1  12      142.81      133.69      3.58 o
   1   1  12       60.58       57.50      1.91 o
   2   1  12        7.54        5.35      2.16 o
   3   1  12       61.20       63.17      2.82 o
   4   1  12       31.68       23.27      4.27 o
   5   1  12        1.27       -4.34      6.76 o
  -6   2  12       27.11       30.78      6.68 o
  -5   2  12       10.17       24.94      3.46 o
  -4   2  12        6.19        3.17      3.12 o
  -3   2  12       15.14       17.78      4.15 o
  -2   2  12       31.26       30.16      2.81 o
  -1   2  12      120.04      114.38      3.48 o
   0   2  12       35.73       32.18      2.26 o
   1   2  12      210.02      214.20      3.73 o
   2   2  12       42.74       43.49      1.97 o
   3   2  12        8.13        4.72      2.10 o
   4   2  12      135.79      142.86      5.74 o
   5   2  12        9.00        7.54      4.66 o
  -6   3  12       34.90       38.93      5.27 o
  -5   3  12        0.34       -1.81      4.00 o
  -4   3  12       41.37       45.58      3.63 o
  -3   3  12       30.59       35.49      2.91 o
  -2   3  12        4.03       -2.07      1.38 o
  -1   3  12        1.02        0.44      1.44 o
   0   3  12       13.84       12.72      1.85 o
   1   3  12       45.25       42.61      1.94 o
   2   3  12      141.66      150.82      5.00 o
   3   3  12        0.41        1.06      2.90 o
   4   3  12        9.16        6.68      3.54 o
   5   3  12        0.78        6.13      4.59 o
  -6   4  12       21.32       19.07      8.06 o
  -5   4  12        3.87        1.88      3.59 o
  -4   4  12       57.40       50.96      3.98 o
  -3   4  12        0.10       -0.24      2.21 o
  -2   4  12        5.35        4.73      2.44 o
  -1   4  12       34.17       34.83      3.96 o
   0   4  12       47.15       47.99      2.45 o
   1   4  12        1.61        0.86      1.50 o
   2   4  12        0.65        4.00      2.56 o
   3   4  12      236.71      249.68      6.61 o
   4   4  12        7.64       11.74      4.87 o
   5   4  12       22.20       30.23      5.38 o
  -5   5  12        9.11        8.49      4.35 o
  -4   5  12       56.69       53.67      3.69 o
  -3   5  12        1.50        1.76      2.95 o
  -2   5  12        9.62        7.99      3.02 o
  -1   5  12       44.33       41.13      2.39 o
   0   5  12      118.59      119.28      3.36 o
   1   5  12       39.29       31.95      1.85 o
   2   5  12       42.21       45.97      2.64 o
   3   5  12        0.34       -4.72      3.23 o
   4   5  12       65.82       58.29      6.93 o
   5   5  12       13.05       27.96      9.88 o
  -5   6  12        4.18        6.39      4.56 o
  -4   6  12        2.84        2.33      3.67 o
  -3   6  12        2.32        4.80      2.91 o
  -2   6  12       48.09       43.94      3.19 o
  -1   6  12        0.60        0.00      4.07 o
   0   6  12        1.05        1.34      2.89 o
   1   6  12        0.59        2.76      2.03 o
   2   6  12       22.73       18.29      2.62 o
   3   6  12      143.38      146.52      9.14 o
   4   6  12        0.04       -5.83      3.89 o
  -5   7  12       17.93       17.08      6.03 o
  -4   7  12       15.48       15.51      3.91 o
  -3   7  12       54.40       49.46      4.80 o
  -2   7  12        6.44        9.53      4.31 o
  -1   7  12        1.65       -4.50      3.00 o
   0   7  12       63.35       63.99      3.38 o
   1   7  12        5.59        7.87      2.46 o
   2   7  12       37.38       33.74      3.56 o
   3   7  12       48.58       56.79      7.31 o
   4   7  12        4.12        1.50      4.46 o
  -5   8  12       22.98       17.64      4.85 o
  -4   8  12        1.40       -6.24      4.16 o
  -3   8  12       28.07       26.37      3.27 o
  -2   8  12        1.90        0.70      3.03 o
  -1   8  12        6.74        9.61      2.62 o
   0   8  12       15.73       14.88      2.33 o
   1   8  12       20.74       23.36      3.01 o
   2   8  12      191.37      204.20      7.10 o
   3   8  12       27.33       24.20      4.21 o
   4   8  12       69.17       62.09      6.35 o
  -5   9  12        5.99       16.21      5.98 o
  -4   9  12        1.14       -5.82      3.88 o
  -3   9  12        2.04       -1.78      4.64 o
  -2   9  12        4.41       -0.18      5.63 o
  -1   9  12        5.51       -1.01      3.15 o
   0   9  12       18.17       22.33      3.22 o
   1   9  12      369.12      399.98     11.73 o
   2   9  12        9.65        9.23      5.49 o
   3   9  12        8.12       15.10      4.79 o
   4   9  12        6.94        6.11      5.76 o
  -4  10  12       27.21       25.41      6.53 o
  -3  10  12        6.07       -2.18      4.19 o
  -2  10  12       29.90       32.51      4.53 o
  -1  10  12        9.04        6.71      4.13 o
   0  10  12        2.49       -0.57      3.33 o
   1  10  12      136.04      145.12      8.58 o
   2  10  12       96.65       90.48      7.72 o
   3  10  12        2.33       -7.21      6.64 o
  -4  11  12       10.35       10.99      5.95 o
  -3  11  12       44.37       65.85      9.65 o
  -2  11  12        0.89        5.20      6.54 o
  -1  11  12       64.83       70.53      5.49 o
   0  11  12      285.02      318.75      8.76 o
   1  11  12       13.90        2.31      9.70 o
   2  11  12       46.52       39.00      5.09 o
   3  11  12        0.11       -4.28      4.66 o
  -3  12  12       53.23       57.69     12.11 o
  -2  12  12        5.77        4.67      5.75 o
  -1  12  12       42.35       36.54      5.23 o
   0  12  12      167.87      179.73      7.96 o
   1  12  12       22.92       32.67      5.56 o
   2  12  12       16.72       15.28      7.53 o
  -3  13  12       69.10       67.60      9.99 o
  -2  13  12        7.29       -4.97      7.35 o
  -1  13  12      221.02      242.59     13.12 o
   0  13  12      159.99      172.31     13.24 o
   1  13  12        1.23       -4.71      4.87 o
   2  13  12        4.66       -0.55      9.79 o
  -2  14  12       15.77       22.33      6.70 o
  -1  14  12       38.56       36.46      5.78 o
   0  14  12       85.88       78.71      7.03 o
   1  14  12        1.64        1.80      5.14 o
  -5   1  13        1.08       -0.89      3.88 o
  -4   1  13        4.00       -0.02      2.94 o
  -3   1  13       27.88       27.55      4.82 o
  -2   1  13      129.30      145.88      4.78 o
  -1   1  13        0.40        5.62      2.78 o
   0   1  13       77.93       65.22      4.91 o
   1   1  13       45.49       45.52      1.80 o
   2   1  13      108.06      100.62      3.10 o
   3   1  13        2.17        0.69      2.31 o
   4   1  13      215.18      218.36     11.79 o
  -5   2  13        0.50        0.73      3.76 o
  -4   2  13        0.73        4.28      3.27 o
  -3   2  13        3.29        5.25      2.47 o
  -2   2  13        6.09        4.20      2.61 o
  -1   2  13       13.85       12.50      2.92 o
   0   2  13       27.85       24.26      2.44 o
   1   2  13       84.98       81.73      3.24 o
   2   2  13       10.55        9.64      2.02 o
   3   2  13      124.64      129.34      4.74 o
   4   2  13        0.54        8.62      4.33 o
  -5   3  13       15.50        9.49      4.75 o
  -4   3  13       44.02       45.43      4.66 o
  -3   3  13        2.26        3.92      3.13 o
  -2   3  13       81.26       82.23      7.39 o
  -1   3  13       34.36       31.15      3.01 o
   0   3  13       54.01       45.30      2.97 o
   1   3  13       88.83       81.88      3.99 o
   2   3  13       60.76       58.10      3.44 o
   3   3  13        5.53        4.53      7.05 o
   4   3  13       14.73        5.79      4.25 o
  -5   4  13       37.66       26.15      5.24 o
  -4   4  13        4.03        4.36      3.32 o
  -3   4  13       44.83       43.71      4.68 o
  -2   4  13        9.22        6.01      1.82 o
  -1   4  13        2.23        1.53      2.51 o
   0   4  13       38.58       32.69      3.81 o
   1   4  13       15.08       12.08      1.88 o
   2   4  13       82.20       86.07      5.99 o
   3   4  13      216.07      238.04      6.64 o
   4   4  13       17.95       17.83      7.26 o
  -5   5  13        9.04       13.98      4.52 o
  -4   5  13       59.28       55.64      4.10 o
  -3   5  13        5.58       -0.51      2.68 o
  -2   5  13        0.70        3.43      3.96 o
  -1   5  13       47.90       47.47      3.35 o
   0   5  13        2.18        0.05      2.12 o
   1   5  13        8.06        7.41      2.08 o
   2   5  13        8.66       10.33      4.29 o
   3   5  13      115.47      118.79      5.54 o
   4   5  13        1.36        8.96      4.63 o
  -5   6  13       16.30        4.21      4.87 o
  -4   6  13       33.38       35.78      5.90 o
  -3   6  13        0.01       -0.87      2.72 o
  -2   6  13        5.05        8.38      3.76 o
  -1   6  13       36.55       36.32      3.29 o
   0   6  13       34.03       40.93      5.65 o
   1   6  13        0.82        3.60      2.39 o
   2   6  13        7.64        7.27      3.31 o
   3   6  13       26.30       25.88      5.71 o
   4   6  13        5.31        0.00      4.42 o
  -5   7  13       13.07        9.90      5.17 o
  -4   7  13        1.02       -2.25      3.75 o
  -3   7  13       34.50       31.16      5.12 o
  -2   7  13       96.15       92.97      4.33 o
  -1   7  13        8.67        6.74      3.10 o
   0   7  13        0.31       -3.40      3.10 o
   1   7  13        0.33       -5.73      3.82 o
   2   7  13       49.67       42.75      6.48 o
   3   7  13        3.30        8.24      4.07 o
   4   7  13        7.52        4.45      4.54 o
  -4   8  13        6.03        0.62      4.96 o
  -3   8  13        3.12       -1.12      3.19 o
  -2   8  13       22.66       21.30      4.25 o
  -1   8  13        3.44        3.04      3.35 o
   0   8  13        3.80       -0.39      3.87 o
   1   8  13      109.46      127.04     11.53 o
   2   8  13      107.40      111.50      6.03 o
   3   8  13        1.61       -5.17      6.70 o
  -4   9  13       13.04       10.34      4.96 o
  -3   9  13       29.98       26.32      7.33 o
  -2   9  13        0.31       -1.30      4.17 o
  -1   9  13        8.11       11.85      4.05 o
   0   9  13        0.00       -1.55      2.65 o
   1   9  13       36.44       32.11      4.47 o
   2   9  13        7.03        3.03      6.61 o
   3   9  13        1.86        4.81      4.48 o
  -4  10  13       36.17       35.20      7.88 o
  -3  10  13        3.10        7.27      4.95 o
  -2  10  13       48.28       57.63      5.53 o
  -1  10  13       32.79       32.07      4.84 o
   0  10  13      118.80      117.30     11.11 o
   1  10  13      128.25      130.00      6.85 o
   2  10  13        2.87       -0.61      4.66 o
   3  10  13       23.61       17.53      4.84 o
  -3  11  13        9.14        5.37      6.44 o
  -2  11  13       42.95       45.71      6.42 o
  -1  11  13       87.57       80.84      6.33 o
   0  11  13      118.06      135.45      7.31 o
   1  11  13        9.30        4.97      5.23 o
   2  11  13       13.36        6.68      5.32 o
  -3  12  13       39.47       46.53     14.76 o
  -2  12  13       43.69       47.82      7.00 o
  -1  12  13        0.09        0.25      4.45 o
   0  12  13       19.66       17.36      5.65 o
   1  12  13        1.09       10.06      7.03 o
   2  12  13        1.03       -6.09      4.92 o
  -2  13  13       15.67       33.35      7.32 o
  -1  13  13       28.67       21.93      6.28 o
   0  13  13       10.98       19.35      5.86 o
   1  13  13        5.89        6.12      5.56 o
  -5   0  14       43.64       25.47      8.47 o
  -4   0  14       18.44        8.02     12.80 o
  -3   0  14       76.43       73.70      8.57 o
  -2   0  14        0.13       -6.82      4.54 o
  -1   0  14       36.40       35.79      4.00 o
   0   0  14       34.98       36.81      5.98 o
   1   0  14        6.41        4.05      4.06 o
   2   0  14      380.77      439.93     13.52 o
   3   0  14      101.14       99.39      6.49 o
   4   0  14       33.61       59.22      9.39 o
  -5   1  14       27.09       25.59      4.63 o
  -4   1  14        2.97        3.22      3.29 o
  -3   1  14       22.69       21.65      3.94 o
  -2   1  14       53.04       43.47      3.70 o
  -1   1  14        5.47        5.89      1.81 o
   0   1  14        0.43       -1.12      2.73 o
   1   1  14       96.25       80.08      5.76 o
   2   1  14       82.44       84.71      3.62 o
   3   1  14        6.84       12.14      5.08 o
   4   1  14        4.65        7.02      5.25 o
  -5   2  14        2.92        8.19      4.37 o
  -4   2  14        0.07        1.43      3.53 o
  -3   2  14        4.20       -1.02      2.91 o
  -2   2  14        1.40       -0.79      5.39 o
  -1   2  14       34.50       35.09      3.57 o
   0   2  14       35.92       28.08      5.42 o
   1   2  14       28.80       22.88      3.13 o
   2   2  14       11.36       10.60      2.98 o
   3   2  14       90.28       96.29      8.08 o
   4   2  14       25.85       33.06      9.65 o
  -5   3  14       12.98        7.98      5.88 o
  -4   3  14        1.92        6.94      3.64 o
  -3   3  14       12.48       14.47      4.05 o
  -2   3  14       20.71       22.49      2.72 o
  -1   3  14        7.63        1.34      2.73 o
   0   3  14       12.07        4.70      2.61 o
   1   3  14        2.57        3.19      3.10 o
   2   3  14       26.35       22.11      3.20 o
   3   3  14       29.77       25.05      4.83 o
   4   3  14       20.93       22.51      4.95 o
  -5   4  14        1.30       -6.93      5.69 o
  -4   4  14        4.34        4.51      4.35 o
  -3   4  14        0.87       -1.03      2.69 o
  -2   4  14        1.07        0.85      2.31 o
  -1   4  14        0.00       -3.91      2.68 o
   0   4  14       10.33       12.92      3.48 o
   1   4  14        7.54        7.79      2.71 o
   2   4  14       50.84       52.81      3.75 o
   3   4  14       28.80       34.73      4.61 o
   4   4  14        3.45        4.18      5.09 o
  -5   5  14        0.06        0.44      4.80 o
  -4   5  14        7.17       10.85      5.25 o
  -3   5  14        1.84        0.38      3.60 o
  -2   5  14        0.83        0.63      3.73 o
  -1   5  14       17.74       13.34      3.64 o
   0   5  14       19.82       20.15      2.83 o
   1   5  14       22.07       24.05      4.92 o
   2   5  14       20.19       17.88      3.90 o
   3   5  14       57.97       54.93      4.72 o
   4   5  14        3.15       -6.91      5.67 o
  -4   6  14       53.47       44.27      4.47 o
  -3   6  14        0.68        9.54      4.28 o
  -2   6  14      109.08       89.65      6.93 o
  -1   6  14        0.08        2.81      3.62 o
   0   6  14      104.68      109.25      6.41 o
   1   6  14       19.87       24.97      4.11 o
   2   6  14        1.32       -2.71      3.80 o
   3   6  14        3.42       -1.88      2.28 o
  -4   7  14       14.71       20.50      6.32 o
  -3   7  14      199.47      187.90      8.02 o
  -2   7  14       28.14        8.73      6.47 o
  -1   7  14      163.69      155.68      7.21 o
   0   7  14       10.41       10.65      4.10 o
   1   7  14       11.44       10.77      3.12 o
   2   7  14      117.81      139.04      6.19 o
   3   7  14        2.90        1.23      6.16 o
  -4   8  14        1.80       14.21      6.05 o
  -3   8  14        0.05       -2.14      3.46 o
  -2   8  14      138.23      137.53      7.24 o
  -1   8  14        3.60       -1.20      4.22 o
   0   8  14       12.05       16.86      3.96 o
   1   8  14        7.01        2.50      3.90 o
   2   8  14       78.31       80.80      8.36 o
   3   8  14       55.74       54.56      6.88 o
  -4   9  14        0.32       -4.05      9.16 o
  -3   9  14        0.02       -0.41      4.42 o
  -2   9  14       24.93       22.94      5.25 o
  -1   9  14        6.94        6.27      4.70 o
   0   9  14       11.04        5.62      4.76 o
   1   9  14       25.36       24.28      5.16 o
   2   9  14        6.32       -4.14      5.80 o
   3   9  14        0.48        4.86      4.87 o
  -3  10  14        2.24       -2.95      5.44 o
  -2  10  14        1.32        2.10      4.86 o
  -1  10  14        8.19        3.21      5.39 o
   0  10  14       42.25       42.30      7.54 o
   1  10  14        3.68        4.78     11.49 o
   2  10  14        6.97       10.65      5.51 o
  -3  11  14       34.47       33.48      8.06 o
  -2  11  14       13.59        0.15      7.01 o
  -1  11  14       71.34       65.20      6.41 o
   0  11  14        3.31       -6.08      5.46 o
   1  11  14        4.67        0.28     11.60 o
   2  11  14       40.78       38.93      7.33 o
  -2  12  14       20.32       20.99      8.33 o
  -1  12  14       30.85       30.83      6.83 o
   0  12  14       11.00        0.92      5.70 o
   1  12  14        1.09        0.57      6.34 o
  -5   1  15        0.68        1.54      4.69 o
  -4   1  15       85.38       89.13      5.33 o
  -3   1  15        1.16        4.31      3.62 o
  -2   1  15       51.51       50.88      4.56 o
  -1   1  15        0.09       -0.33      3.57 o
   0   1  15        0.57        0.03      3.73 o
   1   1  15       33.29       32.58      3.40 o
   2   1  15       71.22       71.74      6.71 o
   3   1  15       33.82       22.20      5.43 o
  -5   2  15       22.82       17.96      5.33 o
  -4   2  15        7.30        8.11      3.87 o
  -3   2  15        0.34        2.24      3.27 o
  -2   2  15       14.31       16.66      4.91 o
  -1   2  15       25.38       30.28      3.38 o
   0   2  15       24.41       20.86      2.81 o
   1   2  15        0.05        0.86      2.68 o
   2   2  15        7.35       -1.05      4.51 o
   3   2  15        0.20        1.41      4.60 o
  -4   3  15        1.79        1.63      1.59 o
  -3   3  15        5.19       -3.47      3.33 o
  -2   3  15        1.45       -3.66      4.05 o
  -1   3  15        0.14        0.72      2.73 o
   0   3  15      133.32      112.32      6.84 o
   1   3  15       11.55        8.26      2.64 o
   2   3  15       90.74       97.08      9.34 o
   3   3  15        1.66        9.43      4.34 o
  -4   4  15        2.42       -0.92      4.39 o
  -3   4  15        0.76       -0.30      3.14 o
  -2   4  15        3.37       -8.19      6.30 o
  -1   4  15      160.10      173.65      6.20 o
   0   4  15        7.54        6.68      5.39 o
   1   4  15       15.26       14.05      3.69 o
   2   4  15        0.27       -6.94      6.94 o
   3   4  15       94.04       85.38      6.43 o
  -4   5  15        7.40        7.09      5.82 o
  -3   5  15        1.20       -0.94      8.22 o
  -2   5  15        2.33        2.12      4.53 o
  -1   5  15       19.62       19.77      3.58 o
   0   5  15       42.78       39.45      5.46 o
   1   5  15       13.39        7.98      3.85 o
   2   5  15      130.23      130.66      9.07 o
   3   5  15       10.31       15.08      7.01 o
  -4   6  15        0.64        6.34      4.87 o
  -3   6  15        1.80       -1.80      5.25 o
  -2   6  15       22.37       22.94      4.38 o
  -1   6  15        2.10        4.03      4.86 o
   0   6  15       18.88       20.24      5.48 o
   1   6  15        0.90        3.73      3.98 o
   2   6  15        1.63        3.87      4.37 o
   3   6  15       55.78       51.29      5.80 o
  -4   7  15       27.72       23.80      6.38 o
  -3   7  15        0.04        2.52      5.40 o
  -2   7  15        0.01        5.39      4.29 o
  -1   7  15       17.18       23.77      5.00 o
   0   7  15       20.46       18.62      4.15 o
   1   7  15       70.11       66.76      6.69 o
   2   7  15       51.95       49.14      5.99 o
   3   7  15        1.23       -2.88     10.63 o
  -3   8  15       38.71       37.14      7.10 o
  -2   8  15        1.40       -1.18      6.42 o
  -1   8  15        8.66        5.35      4.63 o
   0   8  15        4.36        3.59      4.21 o
   1   8  15       63.87       61.70      6.30 o
   2   8  15       87.65       97.13      7.16 o
  -3   9  15        0.54       -4.62      5.95 o
  -2   9  15        4.69        6.61      5.69 o
  -1   9  15       13.61       13.25      5.36 o
   0   9  15       39.76       37.24      5.73 o
   1   9  15      110.16      124.86      7.60 o
   2   9  15       14.41       24.22     10.07 o
  -2  10  15        6.30        1.99      5.75 o
  -1  10  15      108.40      113.53      7.34 o
   0  10  15       14.82       11.13      7.99 o
   1  10  15      125.13      122.56      7.80 o
  -1  11  15        0.83        0.96      6.99 o
   0  11  15      119.03      124.75      7.95 o
  -4   0  16      109.37      113.46     14.11 o
  -3   0  16     1022.90     1013.02    144.08 o
  -2   0  16      324.35      347.99     15.59 o
  -1   0  16        4.45       -9.33      7.47 o
   0   0  16       59.11       43.68      7.25 o
   1   0  16       38.23       31.96      5.14 o
   2   0  16      236.90      263.63     14.32 o
   3   0  16        1.35        8.11      8.80 o
  -4   1  16       45.19       38.27      9.92 o
  -3   1  16      207.91      204.15     11.59 o
  -2   1  16      312.43      309.79     15.46 o
  -1   1  16        0.04        0.38      4.15 o
   0   1  16       43.49       42.03      4.93 o
   1   1  16        1.48        1.51      3.49 o
   2   1  16        4.01        0.28      4.04 o
   3   1  16       58.60       52.44      6.38 o
  -4   2  16        9.84        7.52      5.10 o
  -3   2  16       23.84       34.56      7.68 o
  -2   2  16      100.64       78.50      4.91 o
  -1   2  16        0.39       -4.37      7.02 o
   0   2  16       68.33       65.18      5.33 o
   1   2  16       10.87       12.46      4.00 o
   2   2  16       10.64       13.94      5.04 o
   3   2  16       66.11       59.95      6.55 o
  -4   3  16       12.81       14.82      5.66 o
  -3   3  16        4.67       -5.73      4.57 o
  -2   3  16        1.14        3.69      5.00 o
  -1   3  16        0.49        5.14      4.54 o
   0   3  16        0.02        2.36      4.24 o
   1   3  16        4.12        5.14      3.74 o
   2   3  16       13.82        6.01      5.32 o
   3   3  16        2.03       -2.84     13.91 o
  -4   4  16        1.01        1.53      7.32 o
  -3   4  16        1.88       -0.64      4.45 o
  -2   4  16        2.55        8.35      4.24 o
  -1   4  16       28.52       17.96      4.88 o
   0   4  16        6.50        9.27      4.70 o
   1   4  16        0.64        0.16      4.00 o
   2   4  16      103.45      103.29      7.23 o
  -3   5  16        0.36       -1.44      8.26 o
  -2   5  16       10.46        8.30      4.18 o
  -1   5  16       25.57       30.40      5.18 o
   0   5  16       15.15       12.65      4.97 o
   1   5  16       13.58        7.34      6.15 o
   2   5  16        2.74        6.45      6.38 o
  -3   6  16       17.44       21.79      5.61 o
  -2   6  16        0.63       -1.45      4.79 o
  -1   6  16        5.86        2.01      4.27 o
   0   6  16        2.22        4.58      5.88 o
   1   6  16       13.93       11.40      5.57 o
   2   6  16       48.69       51.21      7.49 o
  -3   7  16        0.70        4.07      5.14 o
  -2   7  16        2.34        1.18      6.85 o
  -1   7  16       11.23       13.15      4.91 o
   0   7  16        0.00       -1.23      4.41 o
   1   7  16        6.37       11.45      5.40 o
   2   7  16       66.49       59.16      6.63 o
  -2   8  16        2.21        2.48      5.29 o
  -1   8  16        3.94        4.99      5.33 o
   0   8  16       12.53       13.77      8.10 o
   1   8  16       87.06       86.00      7.13 o
  -2   9  16        0.09       17.27      5.73 o
  -1   9  16       13.27       12.24      6.13 o
   0   9  16       54.05       55.26      9.90 o
   1   9  16       18.15       18.24      7.96 o
  -3   1  17       25.27       24.77      8.67 o
  -2   1  17        0.49       -9.45      6.32 o
  -1   1  17       13.04        8.23      9.44 o
   0   1  17       10.78        1.87      6.00 o
   1   1  17       43.53       41.63      5.24 o
   2   1  17        2.74        5.08      6.57 o
  -3   2  17        8.03        2.27      6.01 o
  -2   2  17        4.90       14.26      5.31 o
  -1   2  17        5.92        9.27      5.41 o
   0   2  17       42.81       31.19      5.67 o
   1   2  17        4.82       -1.29      6.20 o
   2   2  17       41.63       36.23      8.05 o
  -3   3  17        5.19       -0.71      7.16 o
  -2   3  17       17.20       13.07      5.57 o
  -1   3  17       33.19       21.88      6.20 o
   0   3  17       13.23        2.29      3.03 o
   1   3  17       29.65       21.46      5.58 o
   2   3  17        0.02       13.74      6.11 o
  -3   4  17        3.02       -8.92      6.17 o
  -2   4  17        0.00       -5.08      6.00 o
  -1   4  17        0.02       -7.36      4.91 o
   0   4  17       20.59       14.57      7.10 o
   1   4  17       25.06       29.74      5.96 o
   2   4  17       99.01      104.14      7.77 o
  -3   5  17        1.18        5.12      8.50 o
  -2   5  17        9.63       11.24      5.81 o
  -1   5  17        1.05        7.46      5.46 o
   0   5  17        0.86        0.91      4.74 o
   1   5  17        2.08       10.43      7.64 o
  -2   6  17       11.33       13.19      6.43 o
  -1   6  17        7.51        7.75      5.80 o
   0   6  17        0.72       -7.06      4.71 o
   1   6  17        2.80       13.61      5.92 o
  -2   7  17        0.68       -8.61      9.15 o
  -1   7  17        1.05       -0.81      7.62 o
   0   7  17        0.74        3.68      9.01 o
  -2   0  18       29.87       35.28      9.86 o
  -1   0  18        9.84        0.96     13.16 o
   0   0  18        0.30        4.47      8.76 o
   1   0  18      199.59      194.57     32.93 o
  -2   1  18        0.28        2.97      6.20 o
  -1   1  18        0.03       -1.21      7.90 o
   0   1  18       30.02       26.40      6.42 o
   1   1  18        3.12        0.54      6.35 o
  -2   2  18        5.85       -3.31      8.23 o
  -1   2  18       11.22       10.72      5.98 o
   0   2  18       15.94        6.14      6.24 o
   1   2  18        2.12        0.11     12.12 o
  -2   3  18        3.12        2.98      7.68 o
  -1   3  18        0.30        7.67      6.07 o
   0   3  18        2.84        8.07      6.34 o
  -1   4  18        0.57        4.99      8.32 o
   0   4  18        0.02        0.44      5.69 o
 
